# Supplementary material for: Bone Position and Ligament Deformations of the Foot From CT Images to Quantify the Influence of Footwear in ex vivo Feet
Source: Front Bioeng Biotechnol. 2020 Jun 19;8:560. doi: 10.3389/fbioe.2020.00560 (PMC7316961; doi:10.3389/fbioe.2020.00560)
Supplement: Supplementary file 2 [file Data_Sheet_1.CSV]

Subject	Orientation	ShodBare	Loading	Angle	Angle axe 0 (rad)	Angle axe 1 (rad)	Angle axe 2 (rad)
2275	N	Bare	0.1	CalTalSM	0.6470526532	1.5037251335	2.8153098392
2275	N	Bare	0.1	TibTalCal	2.8296781869	2.0068767168	0.9760614394
2275	N	Bare	1	CalTalSM	0.6916039198	1.6003291671	2.7454719204
2275	N	Bare	1	TibTalCal	3.104224902	2.31000075	1.1389731729
2275	N	Bare	1.5	CalTalSM	0.6922997276	1.6048813403	2.7596547884
2275	N	Bare	1.5	TibTalCal	3.1082916679	2.2843134148	1.0909341345
2275	FD	Bare	0.1	CalTalSM	0.6591081423	1.5428664313	2.6959921381
2275	FD	Bare	0.1	TibTalCal	2.9886155335	2.3162061666	1.2828076911
2275	FD	Bare	1	CalTalSM	0.6917811357	1.6103369348	2.6959878876
2275	FD	Bare	1	TibTalCal	3.083222721	2.6534594156	1.7867219658
2275	FP	Bare	0.1	CalTalSM	0.673779942	1.5539616367	2.74390017
2275	FP	Bare	0.1	TibTalCal	3.0820009932	2.1856546052	0.9815821768
2275	FP	Bare	1	CalTalSM	0.6906973392	1.5970789309	2.8713569082
2275	FP	Bare	1	TibTalCal	3.1195542169	2.0082950146	0.7014254366
2275	IN	Bare	0.1	CalTalSM	0.7022978691	1.5707000681	2.5218594313
2275	IN	Bare	0.1	TibTalCal	3.1205893686	2.4048456395	1.4534873758
2275	IN	Bare	1	CalTalSM	0.7213092635	1.5955376787	2.4213148922
2275	IN	Bare	1	TibTalCal	3.1208046254	2.361124431	1.6655340413
2275	EV	Bare	0.1	CalTalSM	0.6723321983	1.5514515872	2.7565124022
2275	EV	Bare	0.1	TibTalCal	3.0789464499	2.4515211243	0.9883742304
2275	EV	Bare	1	CalTalSM	0.6721652905	1.5594153767	2.7752819022
2275	EV	Bare	1	TibTalCal	3.0528975749	2.4195429924	0.8769690856
2275	N	Shod	0.1	CalTalSM	0.653308047	1.5272049606	2.6704873918
2275	N	Shod	0.1	TibTalCal	3.1182697157	2.4188177616	1.1296319615
2275	N	Shod	1	CalTalSM	0.6726614811	1.5773532134	2.629601874
2275	N	Shod	1	TibTalCal	3.0587241851	2.4192839052	1.194639215
2275	N	Shod	1.5	CalTalSM	0.6892229389	1.6025056449	2.6058562677
2275	N	Shod	1.5	TibTalCal	3.0195642836	2.4196391228	1.2117521023
2275	FD	Shod	0.1	CalTalSM	0.6528959366	1.5558427313	2.6742685191
2275	FD	Shod	0.1	TibTalCal	3.0489519968	2.6303678703	1.4511347489
2275	FD	Shod	1	CalTalSM	0.6828976698	1.6053963373	2.6653303777
2275	FD	Shod	1	TibTalCal	3.0070045389	2.7509761246	2.2049428621
2275	FP	Shod	0.1	CalTalSM	0.6473477659	1.5324857642	2.7141886335
2275	FP	Shod	0.1	TibTalCal	3.1365498555	2.1187108253	0.8635163025
2275	FP	Shod	1	CalTalSM	0.6898661315	1.6081410333	2.7186692648
2275	FP	Shod	1	TibTalCal	3.0545520254	2.0350169004	0.7970761052
2275	IN	Shod	0.1	CalTalSM	0.7049191391	1.5750815836	2.404464804
2275	IN	Shod	0.1	TibTalCal	3.1250040787	2.3997220305	1.6913408949
2275	IN	Shod	1	CalTalSM	0.7005775992	1.57529105	2.3851254313
2275	IN	Shod	1	TibTalCal	3.1208711214	2.4172697429	1.7627814402
2275	EV	Shod	0.1	CalTalSM	0.6367191265	1.5244915502	2.8016886418
2275	EV	Shod	0.1	TibTalCal	3.0442704996	2.4612669505	0.7730839685
2275	EV	Shod	1	CalTalSM	0.6154224491	1.5179846143	2.9275905014
2275	EV	Shod	1	TibTalCal	2.99313299	2.4891781054	0.4025348259
2277	N	Bare	0.1	CalTalSM	1.0099647214	1.9462389007	2.9942059442
2277	N	Bare	0.1	TibTalCal	2.9470717533	2.112484722	0.5902153215
2277	N	Bare	1	CalTalSM	1.15657081	2.04696189	3.0192480093
2277	N	Bare	1	TibTalCal	2.6757181431	2.1988943706	0.1790870953
2277	N	Bare	1.5	CalTalSM	1.1894121121	2.0700408162	2.9765717429
2277	N	Bare	1.5	TibTalCal	2.6200284003	2.1918095706	0.203574862
2277	FD	Bare	0.1	CalTalSM	1.0819417641	1.976509445	2.8554500554
2277	FD	Bare	0.1	TibTalCal	2.8430232754	2.1529691348	0.8220308693
2277	FD	Bare	1	CalTalSM	1.1776783763	2.0642715531	2.999200607
2277	FD	Bare	1	TibTalCal	2.6548703083	2.5241745671	1.7067160955
2277	FP	Bare	0.1	CalTalSM	1.0302503097	1.9298687261	2.8884024224
2277	FP	Bare	0.1	TibTalCal	2.8779645425	2.0444702328	0.620731032
2277	FP	Bare	1	CalTalSM	1.1401428371	2.0240272273	3.0207251732
2277	FP	Bare	1	TibTalCal	2.7215997374	1.9254876615	0.1761694295
2277	IN	Bare	0.1	CalTalSM	1.1169391413	1.9826740775	2.9217041131
2277	IN	Bare	0.1	TibTalCal	2.8647614798	2.3027650723	0.8113116826
2277	IN	Bare	1	CalTalSM	1.1817320049	2.0218486771	2.7772130841
2277	IN	Bare	1	TibTalCal	2.8607028731	2.2484169862	1.2717577697
2277	EV	Bare	0.1	CalTalSM	0.9532986077	1.8971462661	3.0252819451
2277	EV	Bare	0.1	TibTalCal	2.7899066106	2.3154963666	0.0905720324
2277	EV	Bare	1	CalTalSM	0.9500883528	1.9094101304	3.0904445639
2277	EV	Bare	1	TibTalCal	2.7134538218	2.3032100523	0.4588473071
2277	N	Shod	0.1	CalTalSM	0.9110621899	1.8193617426	2.8883784031
2277	N	Shod	0.1	TibTalCal	2.9668674848	2.286371843	0.8517472536
2277	N	Shod	1	CalTalSM	1.0860076829	1.969700614	2.8339069033
2277	N	Shod	1	TibTalCal	2.7063501975	2.2099425316	0.4391187179
2277	N	Shod	1.5	CalTalSM	1.1126141869	1.9945596266	2.8643700217
2277	N	Shod	1.5	TibTalCal	2.6550881213	2.2185691972	0.1778502459
2277	FD	Shod	0.1	CalTalSM	1.0695212163	1.9657239289	2.8619873062
2277	FD	Shod	0.1	TibTalCal	2.7753399738	2.4216968061	0.6917885174
2277	FD	Shod	1	CalTalSM	1.1060655367	1.9943955843	2.8759984271
2277	FD	Shod	1	TibTalCal	2.7061083594	2.4608302442	0.8007354387
2277	FP	Shod	0.1	CalTalSM	1.0148177771	1.9143647267	2.903090901
2277	FP	Shod	0.1	TibTalCal	2.8023117943	2.0773459056	0.4398218223
2277	FP	Shod	1	CalTalSM	1.0843866438	1.9725415146	2.9410237287
2277	FP	Shod	1	TibTalCal	2.7045453373	2.0378925523	0.2285140103
2277	IN	Shod	0.1	CalTalSM	1.0876657738	1.941673187	2.7265403448
2277	IN	Shod	0.1	TibTalCal	3.0381050347	2.1691447031	1.4098489996
2277	IN	Shod	1	CalTalSM	1.142230257	1.991168564	2.8053684776
2277	IN	Shod	1	TibTalCal	3.0012311566	2.1690772105	1.2946353311
2277	EV	Shod	0.1	CalTalSM	0.8971321089	1.8534831473	2.9490441154
2277	EV	Shod	0.1	TibTalCal	2.722715924	2.3073340585	0.0900701689
2277	EV	Shod	1	CalTalSM	0.9838000893	1.9208954366	2.9403981728
2277	EV	Shod	1	TibTalCal	2.610639886	2.2857837483	0.3341638437
2279	N	Bare	0.1	CalTalSM	0.9014625533	1.7670135583	2.7047826305
2279	N	Bare	0.1	TibTalCal	2.9027439552	2.1866616522	0.946256941
2279	N	Bare	1	CalTalSM	0.9610145613	1.8386346911	2.6074290202
2279	N	Bare	1	TibTalCal	2.7528908948	2.1854358626	0.9823448444
2279	N	Bare	1.5	CalTalSM	0.9898085258	1.8780363602	2.5872698782
2279	N	Bare	1.5	TibTalCal	2.6800671329	2.1643871462	0.9222136368
2279	FD	Bare	0.1	CalTalSM	0.9248434742	1.8054312509	2.600791849
2279	FD	Bare	0.1	TibTalCal	2.8643438321	2.2216420003	1.177348427
2279	FD	Bare	1	CalTalSM	0.9673281962	1.8544611136	2.6319206372
2279	FD	Bare	1	TibTalCal	2.7608297877	2.4840203561	1.7349643463
2279	FP	Bare	1	CalTalSM	1.0046712068	1.879396265	2.5816127874
2279	FP	Bare	1	TibTalCal	2.6776693577	1.8279360937	0.8270900098
2279	IN	Bare	0.1	CalTalSM	0.9811268801	1.8309504074	2.425823723
2279	IN	Bare	0.1	TibTalCal	2.9019309307	2.1837291943	1.610857397
2279	IN	Bare	1	CalTalSM	1.0152745631	1.8761432055	2.3931618461
2279	IN	Bare	1	TibTalCal	2.8908224785	2.1734713053	1.7108630009
2279	EV	Bare	0.1	CalTalSM	0.8394527201	1.7143704481	2.8489553901
2279	EV	Bare	0.1	TibTalCal	2.7699125884	2.2274436347	0.3044331499
2279	EV	Bare	1	CalTalSM	0.8632819784	1.7537491684	2.8888206884
2279	EV	Bare	1	TibTalCal	2.659885996	2.1900985034	0.0633795208
2279	N	Shod	0.1	CalTalSM	0.8403034838	1.6778112462	2.5652247447
2279	N	Shod	0.1	TibTalCal	2.927661289	2.2374507807	1.1382284792
2279	N	Shod	1	CalTalSM	0.9331480373	1.8137186083	2.5301905119
2279	N	Shod	1	TibTalCal	2.7297941727	2.1740685	1.0079824907
2279	N	Shod	1.5	CalTalSM	0.9535583988	1.8448978192	2.5267779321
2279	N	Shod	1.5	TibTalCal	2.6758838978	2.1713899683	0.9542659483
2279	FD	Shod	0.1	CalTalSM	0.9100546844	1.7857920246	2.5457514918
2279	FD	Shod	0.1	TibTalCal	2.8270143115	2.4113568467	1.4944031032
2279	FD	Shod	1	CalTalSM	0.95305714	1.8387312509	2.5427930348
2279	FD	Shod	1	TibTalCal	2.7283588331	2.4556108816	1.5550403553
2279	FP	Shod	1	CalTalSM	0.9533724094	1.8629498743	2.5033110286
2279	FP	Shod	1	TibTalCal	2.6283363026	1.8059236721	0.840193818
2279	IN	Shod	0.1	CalTalSM	0.9565548813	1.8234128911	2.3869951218
2279	IN	Shod	0.1	TibTalCal	2.9897811322	2.1093096581	1.6525776843
2279	IN	Shod	1	CalTalSM	0.9933817205	1.8786463873	2.3923686499
2279	IN	Shod	1	TibTalCal	2.9147992987	2.1261201306	1.6738719328
2279	EV	Shod	0.1	CalTalSM	0.8030518044	1.7007601921	2.8331150654
2279	EV	Shod	0.1	TibTalCal	2.7019508441	2.2261953577	0.1827021553
2279	EV	Shod	1	CalTalSM	0.8278059113	1.7344055258	2.8036470523
2279	EV	Shod	1	TibTalCal	2.6351905827	2.2102347936	0.1283107727
