# Supplementary material for: Bone Position and Ligament Deformations of the Foot From CT Images to Quantify the Influence of Footwear in ex vivo Feet
Source: Front Bioeng Biotechnol. 2020 Jun 19;8:560. doi: 10.3389/fbioe.2020.00560 (PMC7316961; doi:10.3389/fbioe.2020.00560)
Supplement: Supplementary file 3 [file Data_Sheet_2.CSV]

Subject	Orientation	BareShod	Loading	Bone	Tx (mm)	Ty (mm)	Tz (mm)	T (mm)	Rx (rad)	Ry (rad)	Rz (rad)	R
2275	N	Bare	0.1	Tibia	-5.21902273587358E-15	6.4537543459486E-14	1.13129530017408E-13	1.30348085049464E-13	1.11111646838503E-16	5.86615782875686E-16	-1.18614197945711E-15	1.32792946733343E-15
2275	N	Shod	0.1	Tibia	-2.51247426179241E-15	1.14608690229988E-15	0	2.76152894313868E-15	3.62835489347784E-16	5.10244421740753E-16	9.97374019091396E-16	1.17760515292959E-15
2275	N	Bare	0.1	Fibula	0.3226748446	-0.066280158	0.1059313428	0.3460253807	0.0033858265	-0.0193716402	0.0122217559	0.023153738
2275	N	Shod	0.1	Fibula	0.7538236281	-0.5088723875	0.1621752188	0.9238517038	0.0038462496	-0.0133282034	0.0186451541	0.0232395442
2275	N	Bare	0.1	Calcaneus	1.6659802806	1.7907480247	-3.1618304137	3.9974292175	0.1133477684	0.0107498307	0.064631774	0.1309218915
2275	N	Shod	0.1	Calcaneus	7.484896765	9.8683609772	-11.3289173065	16.7854876395	0.4445794771	-0.2663358448	-0.0407093884	0.5198489666
2275	N	Bare	0.1	Talus	0.3054635948	-0.6081903636	0.8628615567	1.0989693318	0.108375057	-0.1094811974	-0.005140803	0.1541353737
2275	N	Shod	0.1	Talus	0.3547715934	-1.1985637228	3.3715780077	3.595824821	0.4272452235	-0.3219975367	-0.0894418483	0.5424211822
2275	N	Bare	0.1	Navicular	-2.1354030756	2.1265008189	4.0988920855	5.0875208457	0.1819878951	0.0789065069	0.1353914066	0.240159663
2275	N	Shod	0.1	Navicular	5.4280047251	7.6008039333	14.377374031	17.1448050369	0.4694714575	-0.2691185998	-0.0180528832	0.5414371402
2275	N	Bare	0.1	CuneiformMedial	-5.5935376939	4.028230807	6.7424024478	9.6423180893	0.1586515733	0.067813239	0.136817188	0.2201996822
2275	N	Shod	0.1	CuneiformMedial	9.0454206168	15.0647479207	21.5203408149	27.7829324018	0.4793390485	-0.2714522766	-0.0262051896	0.5514879635
2275	N	Bare	0.1	CuneiformIntermediate	-5.0481971622	4.8571993472	5.8417003865	9.121520898	0.1636059555	0.0849831264	0.1304747689	0.2258599251
2275	N	Shod	0.1	CuneiformIntermediate	6.9808594165	12.0891195521	23.7028247301	27.5082371286	0.457308719	-0.2611503342	-0.0480251096	0.5288073115
2275	N	Bare	0.1	CuneiformLateral	-4.5244751279	6.6118195177	3.2934266324	8.6621989992	0.1701335434	0.0541933091	0.1203203752	0.2153121688
2275	N	Shod	0.1	CuneiformLateral	8.8069516351	15.1433028924	21.4781063609	27.7162600732	0.4787509533	-0.2754421749	-0.0446233115	0.5541318497
2275	N	Bare	0.1	Cuboid	-2.9521199137	6.4706993975	1.0577255236	7.1905316883	0.1570314174	0.0650928326	0.1193743018	0.2077165541
2275	N	Shod	0.1	Cuboid	10.8813665423	17.8871912067	12.5601644033	24.415435219	0.4754429919	-0.2683963382	-0.0301704853	0.5468024242
2275	N	Bare	0.1	Metatarse1	-12.2274195608	8.3773428169	11.409180798	18.7045199957	0.1886074414	0.0531446383	0.1797434683	0.2659038058
2275	N	Shod	0.1	Metatarse1	15.0997052757	29.1789036129	35.240275788	48.1797317663	0.4951601479	-0.2976156848	0.0010470722	0.5777194512
2275	N	Bare	0.1	Metatarse2	-9.8854671792	11.1492991576	8.3127061282	17.0625442485	0.1792149954	0.0693953572	0.1165756368	0.2247745743
2275	N	Shod	0.1	Metatarse2	15.680399528	28.6782075269	35.3754118832	48.1636199036	0.4969204788	-0.26217463	-0.0478745821	0.5638771803
2275	N	Bare	0.1	Metatarse3	-9.0758779488	12.462629231	6.3371488047	16.6687774856	0.1839929329	0.0566021362	0.1112944736	0.2223593062
2275	N	Shod	0.1	Metatarse3	16.4191242982	30.2266362031	33.1320532604	47.7595030556	0.4950358071	-0.2861267752	-0.0287586575	0.5724998185
2275	N	Bare	0.1	Metatarse4	-8.2763719784	13.5457480773	4.5649278474	16.517390543	0.1802720684	0.0350681324	0.1203078599	0.2195490235
2275	N	Shod	0.1	Metatarse4	17.7096963849	32.2655405111	30.9423402631	48.084580392	0.4920734411	-0.2683019143	-0.036603684	0.5616600558
2275	N	Bare	0.1	Metatarse5	-6.4613517928	13.6709680203	1.8410027219	15.2326532366	0.1626150993	0.0252800587	0.1134776367	0.1998997897
2275	N	Shod	0.1	Metatarse5	18.9573853978	33.2085158745	25.2946442739	45.8476500669	0.4954017132	-0.2617099679	-0.0451908313	0.5621006813
2275	N	Bare	0.1	SesamoidLateral	-12.9119683768	14.2659650567	10.8127849215	22.0715428577	0.2899869396	-0.0117838435	0.1289942021	0.3176016188
2275	N	Shod	0.1	SesamoidLateral	23.4544696129	42.5099266292	39.2461765456	62.4297075141	0.5734002032	-0.3259377388	-0.0307143504	0.6602776491
2275	N	Bare	0.1	SesamoidMedial	-14.0611654582	13.0421486578	11.9025661192	22.5717765335	0.3045563779	-0.1668059717	0.1579311202	0.3814722247
2275	N	Shod	0.1	SesamoidMedial	24.2054317784	43.840665368	38.7506580494	63.3207735798	0.5731309975	-0.4672440481	-0.0777848462	0.7435365647
2275	N	Bare	0.1	PhalanxProximal1	-17.3333960895	18.6046452801	21.1756391349	33.0905898824	0.394310674	-0.1695419051	0.1824735199	0.4663924856
2275	N	Shod	0.1	PhalanxProximal1	23.8414011898	47.0314064417	59.0990921159	79.2027038143	0.7359755365	-0.5004170154	-0.1066556257	0.8963551764
2275	N	Bare	0.1	PhalanxProximal2	-15.5962587867	19.1377693317	17.7855547047	30.4273472273	0.3243486544	-0.1821419564	0.0983045533	0.3847616497
2275	N	Shod	0.1	PhalanxProximal2	24.6818809263	44.5540705407	55.8153489923	75.561985356	0.5265892667	-0.3446385158	-0.1299219452	0.6426131607
2275	N	Bare	0.1	PhalanxProximal3	-14.472308507	19.7262243679	15.306785605	28.8594755131	0.3253211062	-0.1277784187	0.1174756238	0.3687298044
2275	N	Shod	0.1	PhalanxProximal3	23.9230568137	43.3814449074	52.677495411	72.3130758047	0.4323129801	-0.2255826161	-0.0756276448	0.4934587826
2275	N	Bare	0.1	PhalanxProximal4	-12.6158212164	19.9297160858	11.9518756486	26.4423875576	0.3179443818	-0.0779750269	0.1149197024	0.3469513982
2275	N	Shod	0.1	PhalanxProximal4	23.4575937197	43.7656479826	48.9868570584	69.7524394621	0.4637363524	-0.2063197682	-0.0421130216	0.5093061533
2275	N	Bare	0.1	PhalanxProximal5	-9.8286028527	20.287362037	8.1578164919	23.973494997	0.3203522845	-0.0031311978	0.0447194614	0.3234736787
2275	N	Shod	0.1	PhalanxProximal5	24.7635368194	45.344039239	45.3350560853	68.7355945677	0.4899921528	-0.2414372972	-0.0511272052	0.5486330917
2275	N	Bare	1	Tibia	7.9150807119932E-15	1.7311944261056E-14	1.13465225952178E-13	1.15050899245308E-13	3.23599063222373E-16	4.76321489505132E-17	1.66362390904503E-15	1.69547329264672E-15
2275	N	Shod	1	Tibia	-1.35956853581752E-14	-5.52350943920771E-14	5.87467885847075E-16	5.6886759719438E-14	-2.76662312396411E-17	2.53548875488139E-16	-1.17690946678166E-15	1.20422935756134E-15
2275	N	Bare	1	Fibula	0.490466675	-0.4347159173	-0.2172106927	0.690446213	0.0001748943	-0.0196258087	0.0107802404	0.0223923321
2275	N	Shod	1	Fibula	0.7044012549	-0.6323242646	0.2085888737	0.9692906796	0.0021947274	-0.0129640059	0.0221831081	0.0257870619
2275	N	Bare	1	Calcaneus	5.7876091401	7.6357663464	-9.4099450559	13.4293861815	0.3590576501	-0.1761499803	0.0359276682	0.40154951
2275	N	Shod	1	Calcaneus	7.9540403634	9.4240922867	-11.3666266342	16.7714183828	0.4523214995	-0.2988081526	-0.0628156759	0.5457351557
2275	N	Bare	1	Talus	0.1404124533	-0.9722640223	3.0104032711	3.1666292553	0.3354046547	-0.2551410523	-0.0316265707	0.4226032169
2275	N	Shod	1	Talus	0.1726720968	-1.2833838724	3.3970396522	3.6354873423	0.422353654	-0.3206476224	-0.071515391	0.5350812629
2275	N	Bare	1	Navicular	3.1537264293	7.4067405032	12.8421678247	15.1567499719	0.4507342727	-0.1622441869	0.0060360626	0.4790834946
2275	N	Shod	1	Navicular	6.4807972733	7.8657229766	15.0515878675	18.1774758582	0.5091477495	-0.310592872	-0.0807334637	0.6018448763
2275	N	Bare	1	CuneiformMedial	5.4622883452	14.7075590831	20.0742676238	25.477933762	0.4839338555	-0.1659469406	-0.0232193629	0.5121225463
2275	N	Shod	1	CuneiformMedial	11.90241982	15.6495360869	23.1484389253	30.3714636128	0.5249676379	-0.3112601901	-0.0989918651	0.6182825536
2275	N	Bare	1	CuneiformIntermediate	4.2999153266	11.8925526144	20.7529946097	24.3024456542	0.4557341943	-0.1306981479	-0.0310552662	0.4751211333
2275	N	Shod	1	CuneiformIntermediate	9.2765274727	11.7330692361	25.5663676556	29.6202300929	0.5005193754	-0.2827999543	-0.0967592281	0.5829732477
2275	N	Bare	1	CuneiformLateral	4.7774794627	14.4616310242	17.2006608012	22.9744600349	0.4695652211	-0.1989304311	-0.0099584488	0.5100627255
2275	N	Shod	1	CuneiformLateral	10.709575072	14.3916171295	23.1192674135	29.2628461972	0.5041060629	-0.3259271939	-0.0923687223	0.6073577522
2275	N	Bare	1	Cuboid	6.2763808528	16.5039635617	9.2967754635	19.9550445721	0.4108647228	-0.1861217867	0.0310518603	0.4521231668
2275	N	Shod	1	Cuboid	12.6704373342	16.9738763045	14.1576451947	25.4772717632	0.4678955922	-0.3293901397	-0.0567417268	0.575016324
2275	N	Bare	1	Metatarse1	8.2732204952	29.2316543849	34.2942513341	45.8151882022	0.5247916576	-0.1898687724	0.0201956725	0.5584481174
2275	N	Shod	1	Metatarse1	20.5869985352	30.688181997	38.8169488125	53.5942584433	0.553446191	-0.3474498662	-0.0617064302	0.6563777719
2275	N	Bare	1	Metatarse2	9.5918999131	29.0368396812	32.211214599	44.4151432347	0.518028333	-0.1458921938	-0.038747369	0.539573206
2275	N	Shod	1	Metatarse2	20.591720013	28.8264338384	38.8873111594	52.6042316752	0.5462703857	-0.2961942332	-0.1145482769	0.6318731406
2275	N	Bare	1	Metatarse3	10.3403048561	30.3298459136	29.300925476	43.4207979131	0.5242870815	-0.1929538747	-0.0239320146	0.5591787575
2275	N	Shod	1	Metatarse3	21.0176883122	29.84942365	36.4721926808	51.6037997939	0.5438587712	-0.325118398	-0.0917294884	0.6402332659
2275	N	Bare	1	Metatarse4	11.5351346623	31.7679808328	27.5415737203	43.5981905687	0.5486108335	-0.2503257339	-0.0604618476	0.606046578
2275	N	Shod	1	Metatarse4	22.2038420868	31.2237751349	34.8553560177	51.7960479208	0.5501421022	-0.3354833298	-0.1068210041	0.653158575
2275	N	Bare	1	Metatarse5	12.6681105859	32.4543057512	21.5822172347	40.9823753383	0.5547263848	-0.2295401067	-0.0976354465	0.6082291533
2275	N	Shod	1	Metatarse5	23.0919646084	31.9035144612	29.0183402511	48.9197008922	0.5530012175	-0.3094965204	-0.1193604323	0.6448607257
2275	N	Bare	1	SesamoidLateral	14.1350998123	42.7683946857	38.4666332028	59.2335926705	0.5398651166	-0.2368254926	0.0597685739	0.5925478381
2275	N	Shod	1	SesamoidLateral	30.4662890582	44.0643609167	44.3778519789	69.5647642003	0.5598753298	-0.4032357698	-0.0413051895	0.6912058953
2275	N	Bare	1	SesamoidMedial	13.9622752225	42.9809084037	38.5977319266	59.431376616	0.4614873441	-0.3858502796	0.0427451334	0.6030573384
2275	N	Shod	1	SesamoidMedial	31.6999712553	45.6861333784	43.3563127333	70.5115651115	0.577377637	-0.4956411591	-0.0796054285	0.7650896148
2275	N	Bare	1	PhalanxProximal1	12.597487972	47.8006439815	56.1201163985	74.7868018626	0.6084247724	-0.4410211922	0.0409322855	0.7525661749
2275	N	Shod	1	PhalanxProximal1	31.8456675482	48.665208285	63.8483677944	86.3658677316	0.702296121	-0.5595041503	-0.1295251535	0.9072163475
2275	N	Bare	1	PhalanxProximal2	14.2669298803	45.9992166248	52.8188423516	71.4793909156	0.5230946254	-0.3236780556	-0.0601108181	0.6180685895
2275	N	Shod	1	PhalanxProximal2	32.470459477	44.7890087442	61.4016435534	82.6471286494	0.5685467919	-0.3768842973	-0.1946261108	0.7093423371
2275	N	Bare	1	PhalanxProximal3	14.5617245349	44.7927091402	49.3217471312	68.1987195893	0.4450572504	-0.2385093712	-0.0197693161	0.5053251449
2275	N	Shod	1	PhalanxProximal3	31.2372363427	42.9574110519	58.0579814752	78.6882031284	0.4727411076	-0.2484600377	-0.1365712019	0.5512424497
2275	N	Bare	1	PhalanxProximal4	16.8339601214	44.5276431362	46.168954939	66.3148973971	0.4054886417	-0.1776553538	-0.0027694731	0.4427077289
2275	N	Shod	1	PhalanxProximal4	30.8551866837	42.7753994699	54.9531793671	76.1684269737	0.4631297428	-0.2250844688	-0.0885668282	0.5224904399
2275	N	Bare	1	PhalanxProximal5	20.0203663702	44.1096004538	41.902789679	64.0493224373	0.45321116	-0.1198034651	-0.1546552719	0.4936309137
2275	N	Shod	1	PhalanxProximal5	32.123706636	43.2775691914	51.1429638531	74.2999547431	0.5069515874	-0.2471381408	-0.1497302864	0.5835206348
2275	N	Bare	1.5	Tibia	1.52322030401778E-14	6.40628484267256E-14	5.36274255794688E-14	8.49233144212135E-14	-4.48793740070141E-16	4.07948208278323E-17	-9.64097374532077E-16	1.06421980159747E-15
2275	N	Shod	1.5	Tibia	7.82591147931998E-15	-1.49699405911389E-14	-1.70533534863037E-13	1.71368114083884E-13	6.77734570311833E-16	1.03085262592499E-16	1.23799972454588E-15	1.41513039580641E-15
2275	N	Bare	1.5	Fibula	0.838012776	-0.2374920979	0.5916101972	1.0529342499	-0.000129226	-0.0221478433	0.0190204307	0.0291945277
2275	N	Shod	1.5	Fibula	0.6508845986	-0.6870977552	-0.30629789	0.9947725787	0.0045190442	-0.0145374717	0.0227688965	0.0273894595
2275	N	Bare	1.5	Calcaneus	6.522467496	7.2718173699	-8.0907576341	12.6839374483	0.3505799567	-0.1783117303	0.0456558827	0.3959619158
2275	N	Shod	1.5	Calcaneus	8.1609980269	9.1609760097	-11.1940908057	16.6082220365	0.4534665396	-0.3220438746	-0.077925138	0.5616195215
2275	N	Bare	1.5	Talus	0.4648336469	-0.6721047709	4.3134932738	4.3902186011	0.3119344769	-0.2460630391	-0.006467713	0.3973562235
2275	N	Shod	1.5	Talus	0.013759332	-1.3272186495	3.4482901359	3.6949159022	0.4158577639	-0.3159272346	-0.0535172015	0.5249874172
2275	N	Bare	1.5	Navicular	3.1705539668	7.4219308724	13.5357084031	15.7592154724	0.4414854024	-0.1827850828	0.0147702421	0.4780563849
2275	N	Shod	1.5	Navicular	7.1490920135	7.9929370752	15.3917096241	18.7590320875	0.5220096022	-0.3364285326	-0.1184305647	0.6322214652
2275	N	Bare	1.5	CuneiformMedial	5.5700267897	14.5201317226	20.5625118902	25.7813172456	0.4712352133	-0.1765847226	-0.0107361355	0.5033488404
2275	N	Shod	1.5	CuneiformMedial	13.6626196623	15.8838073355	23.635964914	31.5851444341	0.5579377899	-0.338165526	-0.1468185222	0.6687347597
2275	N	Bare	1.5	CuneiformIntermediate	4.3263460183	11.8087935348	21.4862009361	24.8962186944	0.4454639327	-0.1503899147	0.003197689	0.4701759958
2275	N	Shod	1.5	CuneiformIntermediate	10.5860736041	11.2986468863	26.2785018506	30.500557951	0.5226095825	-0.3139456333	-0.1380310027	0.6250881491
2275	N	Bare	1.5	CuneiformLateral	4.9830913923	14.5197519975	18.0869678983	23.7232545332	0.4498568682	-0.2085152108	-0.0058336922	0.4958667431
2275	N	Shod	1.5	CuneiformLateral	11.8400120572	13.6521398374	24.1116247171	30.1319971816	0.4994276262	-0.3604263607	-0.130295826	0.6295332538
2275	N	Bare	1.5	Cuboid	6.7700991026	16.2542286508	10.5205150014	20.5113487316	0.4044387048	-0.2015361078	0.0408137944	0.4537105184
2275	N	Shod	1.5	Cuboid	13.8298128527	16.2456476614	15.0913699537	26.1330105146	0.4704633881	-0.3724196164	-0.0799453169	0.6053291864
2275	N	Bare	1.5	Metatarse1	8.2323211773	28.8795820025	34.4517139181	45.7025377906	0.519235041	-0.21849141	0.0426854568	0.5649474067
2275	N	Shod	1.5	Metatarse1	23.9397138787	31.0130978677	40.2519123442	56.1706203216	0.5781297978	-0.375991961	-0.0997791395	0.6968212787
2275	N	Bare	1.5	Metatarse2	9.7958334476	28.8515796067	32.8061132827	44.772905506	0.5091217467	-0.1611679063	-0.0290563736	0.5348124155
2275	N	Shod	1.5	Metatarse2	23.5568694129	28.3449279136	40.4702027576	54.7375405568	0.5659219709	-0.3129102687	-0.1578138087	0.665646837
2275	N	Bare	1.5	Metatarse3	10.7297107948	30.0718766256	30.0791326312	43.8656890675	0.5150078843	-0.2028814441	-0.0206502735	0.5539137434
2275	N	Shod	1.5	Metatarse3	23.8469562837	29.0067432485	38.1235687276	53.5114470969	0.5581717068	-0.350297107	-0.1289059499	0.6714763298
2275	N	Bare	1.5	Metatarse4	12.0448024202	31.5107688856	28.5891777152	44.2193046478	0.5416270293	-0.2616435485	-0.0595029267	0.60444833
2275	N	Shod	1.5	Metatarse4	24.9737912208	30.0219026837	36.7663520284	53.6355248895	0.5675793573	-0.3792029305	-0.1422669632	0.697266863
2275	N	Bare	1.5	Metatarse5	13.3878023057	32.1738305409	22.9012219131	41.6995753859	0.5542093359	-0.2463527701	-0.0956787565	0.6139968239
2275	N	Shod	1.5	Metatarse5	25.6964491307	30.6031215927	30.9458088048	50.5420778335	0.5667698588	-0.3360686188	-0.1595863004	0.6779660587
2275	N	Bare	1.5	SesamoidLateral	14.4946772158	42.1638174182	38.6826864871	59.0273953409	0.5185604247	-0.2643335646	0.0576279863	0.584891556
2275	N	Shod	1.5	SesamoidLateral	34.8224315037	44.1590426363	46.5018500401	72.9729048315	0.5583843376	-0.4117954835	-0.0776884062	0.698143307
2275	N	Bare	1.5	SesamoidMedial	14.3052890245	42.5737982226	38.7591662838	59.3248898877	0.5298028157	-0.397259806	0.0328845945	0.6630141578
2275	N	Shod	1.5	SesamoidMedial	36.3511433217	45.9844653912	45.6024856001	74.2668389728	0.6008948226	-0.5468353199	-0.1114810223	0.8200801626
2275	N	Bare	1.5	PhalanxProximal1	12.5554608173	46.9827872061	56.7611861551	74.7452616807	0.6505133727	-0.4218426955	0.0147037384	0.7754579987
2275	N	Shod	1.5	PhalanxProximal1	36.7277138377	48.7304333053	65.5071642434	89.5252403576	0.6740242244	-0.5679402634	-0.1383187384	0.8921865675
2275	N	Bare	1.5	PhalanxProximal2	14.5115103233	45.5870914534	53.2885136444	71.6130751014	0.5298601606	-0.3294659205	-0.0539073405	0.6262631906
2275	N	Shod	1.5	PhalanxProximal2	37.2492257763	44.0955751616	63.660712213	85.9337584959	0.557391319	-0.4024388059	-0.2228557022	0.722707921
2275	N	Bare	1.5	PhalanxProximal3	14.9429844853	44.4868727822	49.9711891272	68.5528582778	0.431365216	-0.2788862914	-0.0098655723	0.5137614647
2275	N	Shod	1.5	PhalanxProximal3	35.6615626282	41.7516869679	60.3285414404	81.5750165558	0.4766874721	-0.2734457759	-0.1690570359	0.57496419
2275	N	Bare	1.5	PhalanxProximal4	17.411415568	44.2018030997	47.0998784765	66.8980966983	0.3805328034	-0.2086070259	0.0036412042	0.4339762253
2275	N	Shod	1.5	PhalanxProximal4	35.2450628748	41.221273294	57.4637725395	79.0157768012	0.4453442705	-0.2338301282	-0.1167866373	0.5163788985
2275	N	Bare	1.5	PhalanxProximal5	20.9136361256	43.7519988788	43.2452685684	64.9751555245	0.4499631448	-0.1044334503	-0.144489066	0.4839940779
2275	N	Shod	1.5	PhalanxProximal5	36.3845740733	41.2476570496	53.8392161627	76.966665769	0.5076473021	-0.2257520513	-0.1855230927	0.585737646
2275	FD	Bare	0.1	Tibia	-1.15395477577104E-15	5.66827831107717E-14	-1.00708780430928E-15	5.67034720158554E-14	4.41196450974639E-17	1.24003510085447E-16	6.08795960472592E-16	6.22861088112577E-16
2275	FD	Shod	0.1	Tibia	7.61610152008889E-15	-2.86128331901411E-15	0	8.1358432012895E-15	4.26010727802553E-16	1.79456623727433E-16	9.14165329833782E-16	1.02439644194648E-15
2275	FD	Bare	0.1	Fibula	0.5194253076	-0.4178524533	0.0619341066	0.6695066516	0.0019751509	-0.0267059344	0.0061267971	0.0274708172
2275	FD	Shod	0.1	Fibula	0.4419549333	-0.8451405372	0.2504869811	0.9860681612	0.0072075882	-0.0100017102	0.0054290328	0.0134706322
2275	FD	Bare	0.1	Calcaneus	5.0474918226	8.419939953	-9.3912503162	13.5855859282	0.3636928569	-0.1281524834	0.0427702163	0.3879753144
2275	FD	Shod	0.1	Calcaneus	9.9897933691	16.0007632304	-14.7159841016	23.9244766628	0.6438978912	-0.3687529697	-0.1595766913	0.7589782391
2275	FD	Bare	0.1	Talus	0.4553044364	-0.9569280698	3.108341291	3.2840217786	0.346341695	-0.2562155735	-0.0729545379	0.4369454822
2275	FD	Shod	0.1	Talus	0.2308746085	-1.0803469849	4.4986058769	4.6322680761	0.5841469604	-0.4370455603	-0.1694670412	0.7489696731
2275	FD	Bare	0.1	Navicular	1.2019162207	6.8520984473	12.9864672461	14.7324195999	0.4441302924	-0.1050797834	0.1052709309	0.4683753264
2275	FD	Shod	0.1	Navicular	8.2257379642	9.2321360894	21.0031051689	24.3726389331	0.6930230064	-0.375860254	-0.1691144138	0.8063197275
2275	FD	Bare	0.1	CuneiformMedial	0.5649916122	13.5664223404	19.931421242	24.1169770777	0.459746259	-0.1086948451	0.0923625389	0.4813647583
2275	FD	Shod	0.1	CuneiformMedial	14.9013154499	18.7020795673	32.9912441578	40.7460326088	0.7291422185	-0.3697830246	-0.1840227621	0.8380049147
2275	FD	Bare	0.1	CuneiformIntermediate	0.2075208866	12.2751733161	19.9592055491	23.4327299094	0.4347447834	-0.0729868912	0.0834154335	0.4486515882
2275	FD	Shod	0.1	CuneiformIntermediate	11.3613449655	13.1102690844	35.0242782524	39.0852834452	0.706816952	-0.3459931504	-0.1840973947	0.8082037581
2275	FD	Bare	0.1	CuneiformLateral	1.1260014368	15.891948857	16.012979744	22.588435935	0.4658186876	-0.1211488242	0.0799461444	0.487909288
2275	FD	Shod	0.1	CuneiformLateral	13.2963114945	17.0209709758	32.0996849489	38.6897289489	0.7213711869	-0.3913197708	-0.1935113574	0.8431809994
2275	FD	Bare	0.1	Cuboid	3.2881190233	17.8621661262	8.2422397831	19.9450049404	0.43442681	-0.1097422287	0.0971612564	0.4584869898
2275	FD	Shod	0.1	Cuboid	15.9669222063	22.3481637597	20.1293775806	34.052531036	0.6839915434	-0.3819282879	-0.1701517028	0.8016640509
2275	FD	Bare	0.1	Metatarse1	-1.3183055072	26.9704673566	33.0217240721	42.6565153235	0.4886260041	-0.1457985605	0.1375610249	0.5281435673
2275	FD	Shod	0.1	Metatarse1	25.7500357489	36.449614945	55.6415047928	71.3275250259	0.7531534299	-0.4129077855	-0.155990578	0.8729639103
2275	FD	Bare	0.1	Metatarse2	0.9244761875	29.0130295863	30.3732893993	42.0136555292	0.4861097978	-0.088302922	0.0555783385	0.4971811473
2275	FD	Shod	0.1	Metatarse2	25.3340735607	33.9559890385	55.3616493867	69.7118117508	0.7531965073	-0.3491251626	-0.210777535	0.8565165071
2275	FD	Bare	0.1	Metatarse3	1.8365361724	31.1735210574	26.858709716	41.1892166451	0.4920359501	-0.1085983272	0.0556386183	0.5069404587
2275	FD	Shod	0.1	Metatarse3	25.9651420589	35.6123768134	52.3345725679	68.4203001331	0.755285851	-0.3730638078	-0.1984803615	0.8654639075
2275	FD	Bare	0.1	Metatarse4	2.9756484418	33.3907419004	23.5848694429	40.9883177863	0.4832776019	-0.1424943191	0.0594030566	0.5073367665
2275	FD	Shod	0.1	Metatarse4	27.4737242372	38.1365896367	49.6385107756	68.3607105332	0.7531004026	-0.3780929062	-0.2055293283	0.8673850165
2275	FD	Bare	0.1	Metatarse5	4.8549958377	34.3014125079	17.2813878652	38.7143933333	0.4627157726	-0.130156369	0.041575409	0.4824676997
2275	FD	Shod	0.1	Metatarse5	28.5516840906	40.0509980284	41.3976404106	64.288768374	0.7439817498	-0.3652520838	-0.2110296099	0.855249335
2275	FD	Bare	0.1	SesamoidLateral	2.402905836	41.5248773028	35.7227352477	54.8288537637	0.6284824687	-0.277112901	0.0819567402	0.6917359905
2275	FD	Shod	0.1	SesamoidLateral	38.0481068679	53.6058564421	64.6910709279	92.228959329	0.8462051551	-0.4456200756	-0.2239644716	0.9822425876
2275	FD	Bare	0.1	SesamoidMedial	1.8649051704	41.6009700774	36.4999865497	55.3747921062	0.5718027611	-0.3914891274	0.0154257459	0.6931522835
2275	FD	Shod	0.1	SesamoidMedial	39.8079995294	56.3161319714	64.6460480494	94.5266897504	0.9182947348	-0.5692961791	-0.2994466038	1.1211742184
2275	FD	Bare	0.1	PhalanxProximal1	-0.1549964769	45.7771353253	58.3228362239	74.1425880833	0.8519539713	-0.4377717097	-0.0399544642	0.9586792989
2275	FD	Shod	0.1	PhalanxProximal1	39.018996201	56.1844782096	91.5252726063	114.2630875737	1.0426453439	-0.629254047	-0.3429317864	1.2651767382
2275	FD	Bare	0.1	PhalanxProximal2	1.4037862215	44.8924876318	53.0394119762	69.5016926722	0.7162955002	-0.3317258545	-0.100711568	0.7957789304
2275	FD	Shod	0.1	PhalanxProximal2	39.477430709	52.0251516074	88.1297380953	109.6901758222	0.8264589198	-0.4356572966	-0.3177477359	0.9868106454
2275	FD	Bare	0.1	PhalanxProximal3	1.9781801238	44.6280469024	48.7085113662	66.0915641095	0.6542994852	-0.2420210402	-0.0317907886	0.6983499513
2275	FD	Shod	0.1	PhalanxProximal3	38.0750634265	50.095426503	83.8319133202	104.819139008	0.7004828599	-0.339526641	-0.2344889361	0.8129819421
2275	FD	Bare	0.1	PhalanxProximal4	3.4633285292	45.2712655702	42.853737681	62.4333641898	0.609520754	-0.2122868787	-0.0008847305	0.6454316781
2275	FD	Shod	0.1	PhalanxProximal4	37.5842261717	50.5311678871	78.5699330154	100.693631174	0.7057994903	-0.3107723209	-0.1795166337	0.7918071595
2275	FD	Bare	0.1	PhalanxProximal5	6.5031905768	46.6965980465	36.0508327065	59.3508744302	0.6179952835	-0.0726565712	-0.0421546256	0.6236779299
2275	FD	Shod	0.1	PhalanxProximal5	38.910552212	52.1806211213	72.7169924389	97.5941047575	0.77382315	-0.2920174863	-0.2255389292	0.8572889176
2275	FD	Bare	1	Tibia	1.53161270238702E-15	-1.83583714327212E-16	0	1.54257591394377E-15	5.27302829798002E-17	4.91779396389848E-16	3.52194228091087E-17	4.9585064807833E-16
2275	FD	Shod	1	Tibia	7.20697209958824E-15	-3.54054306202479E-15	0	8.02968816444918E-15	2.24057611269639E-16	3.43710968046979E-16	6.73539624379302E-16	7.88666385953312E-16
2275	FD	Bare	1	Fibula	0.4790306483	-0.8615773134	-0.0790847915	0.9889591666	0.0101967128	-0.0271802977	-0.0050734984	0.0294700174
2275	FD	Shod	1	Fibula	0.3692810789	-1.1406352102	1.1491496629	1.6607113373	0.0105370548	-0.0163130396	-0.0021208155	0.0195356761
2275	FD	Bare	1	Calcaneus	9.9928247344	16.9656485582	-13.6627818854	23.9658378953	0.6629203886	-0.3444064172	-0.1318879053	0.75859979
2275	FD	Shod	1	Calcaneus	11.8631679319	18.8894436539	-14.2688675636	26.4791694825	0.7585596384	-0.427283026	-0.2745705301	0.9128923733
2275	FD	Bare	1	Talus	0.4113393507	-1.3857900513	5.1279580465	5.3278107938	0.6421446818	-0.4202689627	-0.2060682473	0.7946319373
2275	FD	Shod	1	Talus	0.3071612894	-1.6550341293	5.1686104893	5.4358090858	0.733707267	-0.4515976457	-0.2591957866	0.8996939719
2275	FD	Bare	1	Navicular	8.0308666708	9.5275686845	23.9234207816	26.9740513534	0.7722833082	-0.3234200558	-0.176797062	0.8557331604
2275	FD	Shod	1	Navicular	11.0292596975	9.3249746459	26.5996434052	30.2678170819	0.8613292329	-0.4148108093	-0.3233768161	1.0092217894
2275	FD	Bare	1	CuneiformMedial	14.3092609827	19.5526533082	37.5748770963	44.7094239514	0.8145492682	-0.3120353409	-0.2070859227	0.8965161146
2275	FD	Shod	1	CuneiformMedial	20.3729385078	19.1623770767	41.8207542065	50.3113188167	0.8890486861	-0.4041892773	-0.3444580866	1.0355809537
2275	FD	Bare	1	CuneiformIntermediate	11.2979540419	13.4434294364	38.3873674864	42.2132626443	0.7696589656	-0.2920551456	-0.2131533473	0.8503560906
2275	FD	Shod	1	CuneiformIntermediate	15.5085278772	11.5751472935	43.4288658565	47.5453978989	0.87783304	-0.4003464674	-0.3179938365	1.01586821
2275	FD	Bare	1	CuneiformLateral	12.52278985	18.0636448286	34.1706776443	40.6294319526	0.7933200773	-0.3476943424	-0.1888932992	0.8865262428
2275	FD	Shod	1	CuneiformLateral	17.2714008938	15.6554714723	40.129653457	46.408880211	0.856702307	-0.4449320545	-0.3270004447	1.0192314099
2275	FD	Bare	1	Cuboid	14.9288973149	23.8515007333	21.7225904902	35.5476722145	0.7263635316	-0.3553386026	-0.1572456926	0.8237692094
2275	FD	Shod	1	Cuboid	20.0351746128	22.2111509307	26.9894632277	40.2886407409	0.8223616259	-0.4574299307	-0.3027151206	0.9885126349
2275	FD	Bare	1	Metatarse1	23.7326198835	38.6211502899	63.8267093949	78.2858820506	0.8603607274	-0.3629388342	-0.1727967037	0.9496335501
2275	FD	Shod	1	Metatarse1	35.4272208988	37.4256817968	70.6897064238	87.4803076861	0.9277994049	-0.4620272351	-0.3228344091	1.0855887607
2275	FD	Bare	1	Metatarse2	23.9881781593	36.1677773581	61.6107796622	75.3619863128	0.8470444178	-0.2883818978	-0.2194517706	0.9213074646
2275	FD	Shod	1	Metatarse2	33.8782166956	32.948448095	69.7113574459	84.2199926103	0.915312444	-0.3989967618	-0.3557035322	1.0599623997
2275	FD	Bare	1	Metatarse3	24.5765976069	37.922592363	57.6276856974	73.2330684889	0.860032954	-0.3108416484	-0.226735069	0.9421719609
2275	FD	Shod	1	Metatarse3	34.142883093	34.2425431966	66.1429015211	81.9339468847	0.9206262282	-0.4145941567	-0.3555248847	1.0704386533
2275	FD	Bare	1	Metatarse4	26.3021681263	40.6058647359	54.3954213667	72.797679666	0.8745906154	-0.3491098033	-0.2627103832	0.9776518525
2275	FD	Shod	1	Metatarse4	35.6714078344	36.4035646239	63.4169248331	81.35954283	0.9287647678	-0.4533578864	-0.3749123248	1.0994073941
2275	FD	Bare	1	Metatarse5	27.2467485405	42.8808586017	44.8660793028	67.7799263237	0.8475773864	-0.3270796551	-0.2717581542	0.9482726512
2275	FD	Shod	1	Metatarse5	36.2739640179	38.672592987	54.0113766384	75.6875070291	0.9069610673	-0.4118010793	-0.3729449836	1.0636007086
2275	FD	Bare	1	SesamoidLateral	35.2367120569	57.0970347286	74.7309398291	100.4311237572	0.8747605465	-0.4289947253	-0.1711213379	0.9892042258
2275	FD	Shod	1	SesamoidLateral	50.3791246479	54.6645748424	83.6132089161	111.8813686376	0.9575843969	-0.5248962062	-0.3343296227	1.1420421188
2275	FD	Bare	1	SesamoidMedial	36.5116955619	59.3632217162	75.0717502235	102.4346800988	0.9527963698	-0.6348287366	-0.2692782445	1.1761544202
2275	FD	Shod	1	SesamoidMedial	53.2251020266	58.2459367939	83.5075951327	114.8869839607	1.0664787962	-0.6425454782	-0.4466928307	1.3227910641
2275	FD	Bare	1	PhalanxProximal1	35.0856712689	59.4427688777	102.4489780404	123.5323447594	1.0646276859	-0.585730504	-0.2997776462	1.2515506263
2275	FD	Shod	1	PhalanxProximal1	52.6749313524	56.3741750238	112.1185358335	136.1001913299	1.1167619497	-0.6603699899	-0.4658555039	1.3785017687
2275	FD	Bare	1	PhalanxProximal2	36.4214174523	55.6488503771	97.6699946451	118.1640472035	0.8721320668	-0.4263778985	-0.32205751	1.0228066748
2275	FD	Shod	1	PhalanxProximal2	52.5417572454	50.2946132917	108.9946433914	131.0344102464	0.9217307116	-0.4771295701	-0.4598361815	1.135204583
2275	FD	Bare	1	PhalanxProximal3	35.5950446414	53.668210074	92.3598960346	112.5950015369	0.770434757	-0.3155213326	-0.2257778097	0.8626117583
2275	FD	Shod	1	PhalanxProximal3	50.4200739516	47.5376533003	103.8953236959	124.8849495514	0.8037121125	-0.3500489053	-0.3499562318	0.9439050588
2275	FD	Bare	1	PhalanxProximal4	36.7677918872	53.5506498071	86.6292042731	108.2781679195	0.7352750056	-0.2633426266	-0.1743951181	0.8002451687
2275	FD	Shod	1	PhalanxProximal4	49.7410367691	47.3894210008	98.1635061733	119.8165343594	0.7772914435	-0.3199537989	-0.2826087767	0.8868033278
2275	FD	Bare	1	PhalanxProximal5	39.1547965038	54.2639501223	78.9447445926	103.4888741407	0.8331525931	-0.1147441195	-0.2883406737	0.8890724383
2275	FD	Shod	1	PhalanxProximal5	50.7526611745	48.4370699323	91.2412929004	115.095420804	0.8597314736	-0.2593323289	-0.3546285759	0.9654806524
2275	FP	Bare	0.1	Tibia	5.76977387885522E-16	-1.59980093913714E-16	0	5.98745802974718E-16	6.05948693974728E-16	2.6038620361082E-16	2.07066699301474E-15	2.17316280814882E-15
2275	FP	Shod	0.1	Tibia	1.51640148034277E-14	5.43696283102488E-14	-1.34278373907903E-15	5.64606668019704E-14	1.71416672665827E-16	1.33236022760899E-16	-3.25661097783339E-16	3.91395789500112E-16
2275	FP	Bare	0.1	Fibula	0.7257736551	-0.074329614	-0.0690200718	0.7328274423	0.005989605	-0.0070498238	0.0266279051	0.0281890177
2275	FP	Shod	0.1	Fibula	1.0099684169	0.0001532005	1.2654734703	1.6190921316	-0.0004897457	-0.0150065548	0.0415134469	0.0441452467
2275	FP	Bare	0.1	Calcaneus	4.8600671138	5.4784233482	-7.4062374052	10.4156481908	0.2566507203	-0.1416908245	0.036963535	0.2954863532
2275	FP	Shod	0.1	Calcaneus	5.6452828962	3.5161120668	-3.8603604513	7.6899054519	0.1688842672	-0.1973327372	0.0345737343	0.2620256628
2275	FP	Bare	0.1	Talus	0.322583205	-0.4616338585	1.8635309785	1.9467700047	0.2579714627	-0.1982909949	-0.0052844987	0.3254174552
2275	FP	Shod	0.1	Talus	0.6604278196	-0.4922818639	3.6511881467	3.7429508708	0.1756915357	-0.1566170608	0.0374600769	0.2383268277
2275	FP	Bare	0.1	Navicular	2.5522848182	6.0077404651	8.6092351067	10.8039822478	0.315840663	-0.145309105	0.0224021776	0.3483847269
2275	FP	Shod	0.1	Navicular	3.4369587003	4.2458891896	7.4870256129	9.2679993875	0.2148454714	-0.1973346775	0.0436607804	0.2949674818
2275	FP	Bare	0.1	CuneiformMedial	4.1762341349	11.3974729227	13.0538937185	17.8254722739	0.3265325679	-0.1364535715	0.0135321216	0.3541556344
2275	FP	Shod	0.1	CuneiformMedial	6.0755125591	7.8773962131	10.1053924804	14.1804154078	0.2098614268	-0.2008720652	0.0401668106	0.2932657118
2275	FP	Bare	0.1	CuneiformIntermediate	3.2256931624	9.6035631211	14.2362761582	17.4729814243	0.3091192098	-0.1296370466	0.0074671178	0.335285263
2275	FP	Shod	0.1	CuneiformIntermediate	4.6029946598	7.0893955848	12.5253739149	15.1106611803	0.1996013712	-0.1864187075	0.0317893589	0.2749603703
2275	FP	Bare	0.1	CuneiformLateral	3.9976599838	11.5594099625	11.911905861	17.0732171915	0.3146212675	-0.1539679621	0.0105850483	0.3504350419
2275	FP	Shod	0.1	CuneiformLateral	5.9702810144	8.6208432445	11.6954170346	15.708149899	0.2186848382	-0.2208371505	0.0274336402	0.312001138
2275	FP	Bare	0.1	Cuboid	5.4063842466	12.6711660533	6.1079219657	15.0696433439	0.2892118283	-0.1436861421	0.0486173098	0.3265774516
2275	FP	Shod	0.1	Cuboid	7.6546177005	9.0287954456	7.3078502266	13.9110385764	0.1981767634	-0.1979750801	0.0511228414	0.2847484975
2275	FP	Bare	0.1	Metatarse1	6.4309434547	21.853934179	21.8271409534	31.5495729768	0.3471366285	-0.1362383338	0.038758281	0.3749225611
2275	FP	Shod	0.1	Metatarse1	10.1705674992	15.264513278	15.6234516475	24.0943572285	0.229620351	-0.2183091932	0.0763459966	0.3259035449
2275	FP	Bare	0.1	Metatarse2	7.2789669109	22.0055016852	20.6520064437	31.0440144611	0.3408623395	-0.1218047957	0.0030371342	0.3619844843
2275	FP	Shod	0.1	Metatarse2	11.004441031	15.7950175495	16.8323116107	25.5716056585	0.2322579114	-0.1929421423	0.0132834725	0.3022364278
2275	FP	Bare	0.1	Metatarse3	7.859651457	22.9793720701	18.8057144432	30.7161286213	0.3463588264	-0.1515813743	0.0207608234	0.3786454297
2275	FP	Shod	0.1	Metatarse3	11.6368257368	16.5228836614	16.2257086953	25.9170797039	0.2315466285	-0.202400463	0.0231471544	0.3084081376
2275	FP	Bare	0.1	Metatarse4	8.9604303811	24.227100453	17.4481832253	31.1717950532	0.3569056181	-0.1775963053	0.0065228185	0.3987036682
2275	FP	Shod	0.1	Metatarse4	12.6964387957	17.3054158756	15.4704011077	26.4577075188	0.2218866032	-0.2104682804	0.032116242	0.3075093734
2275	FP	Bare	0.1	Metatarse5	10.0002886591	24.517145858	13.211542746	29.5912330939	0.3614130125	-0.1629632722	-0.0222419292	0.3970782002
2275	FP	Shod	0.1	Metatarse5	13.720635579	17.4120138641	13.1306088269	25.7652276461	0.2252014533	-0.1993258414	0.0225107493	0.3015845146
2275	FP	Bare	0.1	SesamoidLateral	10.7154825293	31.227691683	23.4396835838	40.489616696	0.3691649749	-0.1588623777	0.0616251186	0.4065927803
2275	FP	Shod	0.1	SesamoidLateral	16.7958310728	22.4566830496	16.6197548511	32.5978343809	0.2961446844	-0.2898287757	0.0736517044	0.4208645469
2275	FP	Bare	0.1	SesamoidMedial	10.554646959	31.149839477	23.142687692	40.2156321035	0.2509726843	-0.2521130769	0.07275275	0.3630995103
2275	FP	Shod	0.1	SesamoidMedial	17.4334550984	22.6177863813	14.7954341559	32.1620038138	0.3040118735	-0.4366249724	0.0660335558	0.5361203375
2275	FP	Bare	0.1	PhalanxProximal1	10.4688692208	35.7961139843	36.0242936441	51.8527601165	0.4454515985	-0.2967396913	0.0441272087	0.5370556597
2275	FP	Shod	0.1	PhalanxProximal1	17.0269336911	27.0973429578	28.6584164846	42.9591352531	0.4207967192	-0.458474103	0.0532242235	0.6245808194
2275	FP	Bare	0.1	PhalanxProximal2	11.3689318313	34.3198808682	33.7419525865	49.4532728759	0.3754350608	-0.1991195016	-0.0313183949	0.4261231074
2275	FP	Shod	0.1	PhalanxProximal2	18.1700248455	24.5128721762	26.9028364586	40.6791508605	0.2706083253	-0.2852268508	-0.0588675915	0.3975532864
2275	FP	Bare	0.1	PhalanxProximal3	11.2272391569	33.6296336016	31.5514519217	47.4604811778	0.311623105	-0.1483615493	-0.0081157565	0.3452332174
2275	FP	Shod	0.1	PhalanxProximal3	17.6381354965	23.6304537635	24.9599547244	38.6329070704	0.191455073	-0.1607839445	-0.0413115829	0.2534031741
2275	FP	Bare	0.1	PhalanxProximal4	12.3432925576	33.8752160865	29.3861150691	46.5126960617	0.3077895148	-0.1229514795	0.0110649723	0.3316231074
2275	FP	Shod	0.1	PhalanxProximal4	17.2401246515	23.6727037462	23.4250121066	37.5013332143	0.1800917094	-0.1487055473	0.0065050183	0.2336422027
2275	FP	Bare	0.1	PhalanxProximal5	14.5180227938	33.8137075163	26.0982455954	45.1138362922	0.3354732665	-0.0694124305	-0.0748923975	0.3506697439
2275	FP	Shod	0.1	PhalanxProximal5	18.4193494549	24.1710799174	22.1843326521	37.6252329419	0.1987199917	-0.160095803	-0.0146588279	0.2556074773
2275	FP	Bare	1	Tibia	1.24417305824042E-14	1.1077965847402E-13	-2.7694914618505E-14	1.14864867070972E-13	3.62835489347784E-16	5.10244421740753E-16	2.20027039600671E-15	2.28761639655588E-15
2275	FP	Shod	1	Tibia	7.82591147931998E-15	-2.44166340055191E-15	8.39239836924387E-17	8.19839337180071E-15	1.71416672665827E-16	2.44258325223415E-16	3.03542666289946E-16	4.25657086593399E-16
2275	FP	Bare	1	Fibula	0.9969563552	0.3861293175	0.556305144	1.2051942737	-0.0023363015	-0.0037758218	0.0756494392	0.075779633
2275	FP	Shod	1	Fibula	0.7882210642	0.1140802241	0.4632999661	0.921386782	0.0035443917	-0.0030379936	0.0520058648	0.0522149604
2275	FP	Bare	1	Calcaneus	4.3926956475	1.9880591755	-3.3538713561	5.8733812587	0.1047332358	-0.1140987695	0.0674148637	0.1689151968
2275	FP	Shod	1	Calcaneus	4.993210235	1.0809257527	-3.3636627577	6.1167618951	0.1059226279	-0.1797766931	0.0570522297	0.2163197157
2275	FP	Bare	1	Talus	0.1722134851	0.251982443	1.0778871805	1.1202648838	0.1024625565	-0.0777811377	0.0734038417	0.1481101105
2275	FP	Shod	1	Talus	-0.2117623358	-0.524410548	1.1419878058	1.2743570372	0.119473501	-0.1154232379	0.0816437515	0.1851003605
2275	FP	Bare	1	Navicular	1.3667026817	4.1777178313	3.9456761883	5.9067387856	0.1913105313	-0.1158286384	0.0388032643	0.2269838896
2275	FP	Shod	1	Navicular	2.6990325794	3.341426997	3.9855114653	5.8595403302	0.1814611097	-0.1989967207	0.0244455418	0.2704171105
2275	FP	Bare	1	CuneiformMedial	3.0815188906	7.3703025497	6.2415838514	10.1377752649	0.1906621304	-0.1263277418	0.0140627077	0.2291473458
2275	FP	Shod	1	CuneiformMedial	6.2124490864	6.3961637117	6.125044114	10.8176522072	0.1873986503	-0.214340688	-0.001141644	0.2847129923
2275	FP	Bare	1	CuneiformIntermediate	2.2282314394	6.3607152776	7.6157002456	10.1696904781	0.1923711999	-0.1247364442	0.0305145061	0.2312941723
2275	FP	Shod	1	CuneiformIntermediate	4.6146410109	5.0861121393	8.9144283214	11.2530209567	0.1685905322	-0.1992639278	0.0046038983	0.2610556959
2275	FP	Bare	1	CuneiformLateral	2.6070251157	6.9616382047	6.5159943441	9.8853006397	0.1978273958	-0.1470377706	0.0347443392	0.2489235899
2275	FP	Shod	1	CuneiformLateral	5.3973181122	5.7885651366	8.3231627335	11.4853631651	0.1686542385	-0.2312046347	0.0158199435	0.2866183976
2275	FP	Bare	1	Cuboid	4.0712670074	6.8754574651	3.6645621038	8.7906851731	0.1438245321	-0.124292559	0.0801063221	0.206279323
2275	FP	Shod	1	Cuboid	6.9349250484	5.7285329762	5.3370552871	10.4591316381	0.1202601278	-0.2077066038	0.0659744839	0.2489119606
2275	FP	Bare	1	Metatarse1	5.1198956431	14.184556506	11.3776803651	18.8909127667	0.2189640249	-0.1296148025	0.06085021	0.2616256663
2275	FP	Shod	1	Metatarse1	11.2659505773	13.1910774812	11.3690395286	20.7408106719	0.2137543453	-0.2244058308	0.0493398356	0.3138205162
2275	FP	Bare	1	Metatarse2	6.1801799243	14.3024438167	11.0959704627	19.1278614471	0.2093452507	-0.1208622851	0.0207657194	0.2426197458
2275	FP	Shod	1	Metatarse2	11.9017264742	12.7306808184	12.4025479192	21.3902903686	0.2020973384	-0.1989578409	-0.0038120393	0.2836231448
2275	FP	Bare	1	Metatarse3	6.9084517618	14.7898926117	10.5784127582	19.4517465975	0.217957207	-0.147735381	0.0270638656	0.2646951826
2275	FP	Shod	1	Metatarse3	12.2622906117	12.694190264	12.2836538225	21.5033576154	0.2015761686	-0.2201935495	0.0139672044	0.2988531978
2275	FP	Bare	1	Metatarse4	8.0158649675	15.2758520774	11.0970566068	20.5122015689	0.2491498174	-0.213348449	0.0128390766	0.3282651887
2275	FP	Shod	1	Metatarse4	13.2840173347	12.7730005749	12.8395666683	22.4603903009	0.2071830305	-0.2550604925	0.0088451881	0.3287231363
2275	FP	Bare	1	Metatarse5	9.2132811447	15.1929674011	9.2527228348	20.0330648619	0.2708030059	-0.2082403384	-0.0270133999	0.3426777354
2275	FP	Shod	1	Metatarse5	14.1907392513	12.3827703317	11.3338436498	21.9810394082	0.2073134174	-0.2411523975	-0.0131284505	0.3182855449
2275	FP	Bare	1	SesamoidLateral	9.4648296832	20.0565346853	12.5781117807	25.4962052173	0.2213525569	-0.1371589222	0.1000631938	0.2789662473
2275	FP	Shod	1	SesamoidLateral	18.1526538872	19.0161260536	13.1813256736	29.4088292822	0.1955869945	-0.2310880353	0.0676079095	0.3102044195
2275	FP	Bare	1	SesamoidMedial	9.1880265191	19.3164709004	11.7928299532	24.4257388356	0.1703963771	-0.2117638186	0.1411011441	0.3062488744
2275	FP	Shod	1	SesamoidMedial	18.7062982045	18.9072607132	10.9530473901	28.7642025323	0.2042017163	-0.3923759398	0.0884213784	0.4510826524
2275	FP	Bare	1	PhalanxProximal1	8.0327386159	23.7041730317	19.7564988297	31.886234566	0.2460706419	-0.2476313264	0.1339116138	0.3739042055
2275	FP	Shod	1	PhalanxProximal1	18.6230037375	23.2103729155	21.3973908974	36.6522307138	0.2830233065	-0.3944806267	0.0848114711	0.4928591507
2275	FP	Bare	1	PhalanxProximal2	9.6905645145	22.8081564207	19.7821965212	31.7088999986	0.2216927394	-0.2366725706	0.0341440373	0.3260788121
2275	FP	Shod	1	PhalanxProximal2	19.6409580459	20.3949338633	22.2450835773	36.0078366971	0.2422074637	-0.3445546858	-0.0463107162	0.4237063481
2275	FP	Bare	1	PhalanxProximal3	9.9888928335	22.3422177919	18.6909679592	30.7945605448	0.1485272564	-0.1809273527	0.0504059414	0.2394489753
2275	FP	Shod	1	PhalanxProximal3	18.9975366541	19.0044793369	20.7245604332	33.9349972586	0.1616727317	-0.2078640202	-0.0308130188	0.2651319769
2275	FP	Bare	1	PhalanxProximal4	12.1331187483	22.5687950719	18.9167111993	31.8497259667	0.1107799344	-0.1560008577	0.0604555441	0.2006572557
2275	FP	Shod	1	PhalanxProximal4	19.5529373183	18.6027614934	20.3851842061	33.8221203958	0.1023095704	-0.1706704594	0.0039543515	0.1990258546
2275	FP	Bare	1	PhalanxProximal5	15.4245862881	21.7259538571	18.8751908517	32.65283698	0.1587953297	-0.1400181128	-0.0834766521	0.2275728018
2275	FP	Shod	1	PhalanxProximal5	21.1297131817	17.7652952626	20.0227148745	34.1024867987	0.1633284018	-0.1540936636	-0.0733885655	0.2362348525
2275	IN	Bare	0.1	Tibia	1.6994606697719E-15	-2.12432583721488E-16	0	1.71268624409964E-15	-1.13915061337939E-17	1.29812076229312E-17	6.29169608354654E-17	6.52443263749225E-17
2275	IN	Shod	0.1	Tibia	-1.45713016685998E-14	-6.0375438393239E-14	-1.6994606697719E-13	1.80939719449624E-13	1.99172248281456E-16	1.33236022760899E-16	2.66496540409592E-16	3.58387818287556E-16
2275	IN	Bare	0.1	Fibula	0.8177687098	-0.4212820772	0.009199948	0.9199504825	0.0033014987	-0.01346169	0.0196015473	0.0240070333
2275	IN	Shod	0.1	Fibula	0.8013347353	-0.5400660629	0.3068735701	1.013893534	0.0029129994	-0.0103845139	0.0029159976	0.0111725886
2275	IN	Bare	0.1	Calcaneus	7.324671847	10.4996762747	-11.4490407663	17.1748232599	0.4550612775	-0.2496368687	-0.0371246153	0.520362921
2275	IN	Shod	0.1	Calcaneus	6.7558911871	10.6476260131	-11.2984694801	16.9313147168	0.4687191556	-0.2149902009	-0.0275822326	0.5164099272
2275	IN	Bare	0.1	Talus	0.4897032941	-1.0195295938	3.4808937304	3.6600370314	0.4328832952	-0.3206060664	-0.0933495935	0.5467086461
2275	IN	Shod	0.1	Talus	0.3705180751	-1.3368265395	3.6037195192	3.8615001248	0.4695412527	-0.3219727195	-0.1301867401	0.5840239784
2275	IN	Bare	0.1	Navicular	6.2341883463	8.3169171684	15.5719653364	18.7222413178	0.5217430826	-0.2286195902	-0.0862765294	0.5761305415
2275	IN	Shod	0.1	Navicular	5.5651960739	8.0525354559	16.1590690855	18.8925977123	0.5221839553	-0.1845915662	-0.071687274	0.5584704063
2275	IN	Bare	0.1	CuneiformMedial	10.6746299252	16.5268862002	23.9341442335	30.9827202115	0.5474566515	-0.2233162797	-0.1018794937	0.5999653134
2275	IN	Shod	0.1	CuneiformMedial	9.1442267472	16.2915581741	24.809017229	31.0567075913	0.5496221448	-0.180538912	-0.0856899302	0.584826098
2275	IN	Bare	0.1	CuneiformIntermediate	8.7283250182	12.3370643701	25.1810705095	29.3678927896	0.5163803816	-0.2089386383	-0.0856387197	0.5635938639
2275	IN	Shod	0.1	CuneiformIntermediate	7.5407819868	12.4071847637	25.3783606884	29.238037177	0.5266103138	-0.1623638501	-0.0889763655	0.5582089537
2275	IN	Bare	0.1	CuneiformLateral	9.6495034697	15.3396898357	22.144262556	28.614460778	0.5188004408	-0.2511711407	-0.1013531464	0.5852463581
2275	IN	Shod	0.1	CuneiformLateral	8.3543295167	15.590053063	21.9820838526	28.2144747724	0.5443555373	-0.1873325225	-0.0846174335	0.581873298
2275	IN	Bare	0.1	Cuboid	10.9913511976	18.5402040214	12.7027471539	25.0181684293	0.5000149686	-0.2489427427	-0.0580839486	0.5615703011
2275	IN	Shod	0.1	Cuboid	9.4107291341	19.1157344472	12.4180018872	24.6613036387	0.5192231586	-0.1939668076	-0.0487119838	0.5564069268
2275	IN	Bare	0.1	Metatarse1	17.9910311064	32.0399125151	40.0414483691	54.3465802212	0.574543276	-0.2443806622	-0.082277791	0.6297551262
2275	IN	Shod	0.1	Metatarse1	14.7398416057	32.2249308933	41.400579907	54.4951109575	0.5888185984	-0.2045801322	-0.0597991824	0.6262078844
2275	IN	Bare	0.1	Metatarse2	17.8113432095	30.0181164825	38.3132869908	51.8289419545	0.5530006558	-0.2164469496	-0.1102045732	0.6039901119
2275	IN	Shod	0.1	Metatarse2	14.8888337545	30.5587991874	38.5775783224	51.4173815705	0.5677117251	-0.1626036403	-0.1014583396	0.5991914063
2275	IN	Bare	0.1	Metatarse3	17.9847839745	31.148419089	35.1993867623	50.3256723233	0.5470884854	-0.2359240852	-0.0969742787	0.6036306781
2275	IN	Shod	0.1	Metatarse3	14.8403024805	31.8975127408	34.857212568	49.5248540106	0.553703791	-0.189600203	-0.0732141079	0.5898274584
2275	IN	Bare	0.1	Metatarse4	18.6445387152	33.0861331792	32.1361563521	49.7498098262	0.5324937183	-0.2465317244	-0.0824254692	0.5925549841
2275	IN	Shod	0.1	Metatarse4	15.099105198	34.0332599771	30.8904029921	48.3783294406	0.5230451915	-0.183501549	-0.0547861468	0.5570014477
2275	IN	Bare	0.1	Metatarse5	19.1206547519	34.0055243628	25.5883492363	46.655532812	0.5159509212	-0.2407691953	-0.081936299	0.5752292722
2275	IN	Shod	0.1	Metatarse5	15.5110721956	35.1514751767	23.6970413445	45.1416585455	0.4918719669	-0.1602494462	-0.04803072	0.5195429404
2275	IN	Bare	0.1	SesamoidLateral	25.6103421919	45.8241715608	44.8996091569	69.0776318997	0.5957915161	-0.2659089663	-0.0710814805	0.6562984731
2275	IN	Shod	0.1	SesamoidLateral	21.6124623607	46.8171057821	46.3207737872	69.3148902282	0.619419035	-0.2641188488	-0.0601084922	0.6760560169
2275	IN	Bare	0.1	SesamoidMedial	26.5050526517	47.3844078078	45.6008897624	70.9030398959	0.6224875529	-0.3566875128	-0.1053031976	0.7251244712
2275	IN	Shod	0.1	SesamoidMedial	22.487841885	48.4499558241	47.3064165933	71.3512319648	0.6110434401	-0.3351139234	-0.1294899601	0.7088321925
2275	IN	Bare	0.1	PhalanxProximal1	27.540053438	50.2109074675	63.6052632552	85.5874949151	0.673257932	-0.3774480092	-0.113552894	0.7801522302
2275	IN	Shod	0.1	PhalanxProximal1	23.2428478477	51.0751645956	66.7666596314	87.216335929	0.740772718	-0.3936599265	-0.1324713038	0.849270866
2275	IN	Bare	0.1	PhalanxProximal2	27.8280318303	46.6227346543	58.9313520389	80.1310364049	0.5224878042	-0.201625038	-0.1392991055	0.5771051916
2275	IN	Shod	0.1	PhalanxProximal2	23.5333119602	47.4690488661	60.4634561721	80.3925177137	0.5798089517	-0.1892313107	-0.1719640728	0.6336864775
2275	IN	Bare	0.1	PhalanxProximal3	26.6053691946	44.6615431218	55.1825438429	75.8130084416	0.4565554644	-0.1459044833	-0.1168087234	0.4933308101
2275	IN	Shod	0.1	PhalanxProximal3	22.1435069921	45.685312762	54.4386441443	74.4382205614	0.4740170488	-0.0592348097	-0.1160916618	0.4916077696
2275	IN	Bare	0.1	PhalanxProximal4	25.7154833184	44.4928107888	50.5758898981	72.1028219501	0.4444410717	-0.1636347373	-0.1061189558	0.485350828
2275	IN	Shod	0.1	PhalanxProximal4	20.3945477184	45.7261288127	48.1273389154	69.448233843	0.4726032668	-0.0464917931	-0.0824538156	0.4819895915
2275	IN	Bare	0.1	PhalanxProximal5	25.7368681722	45.8436657524	45.3365896144	69.4221465442	0.4986368669	-0.153655004	-0.0934266429	0.5300727525
2275	IN	Shod	0.1	PhalanxProximal5	20.0610969649	47.0716091102	41.7462971802	66.0373933761	0.4869268696	-0.0886322174	-0.0729821602	0.5002797638
2275	IN	Bare	1	Tibia	-1.87517651062795E-14	-5.92162383684872E-14	-5.57255251717798E-14	8.34477425505642E-14	4.39415240280954E-16	-1.28191855007985E-16	8.95700304482877E-16	1.00588167322617E-15
2275	IN	Shod	1	Tibia	7.8678734711662E-16	-1.31131224519447E-17	0	7.86896615549494E-16	1.71416672665827E-16	1.33236022760899E-16	-4.45915912921307E-16	4.95960194799349E-16
2275	IN	Bare	1	Fibula	0.7718313086	-0.4902202664	-0.0386377654	0.9151679384	0.0043748182	-0.0124039884	0.0133210839	0.0187202895
2275	IN	Shod	1	Fibula	0.655860399	-0.7039077965	-0.5130722572	1.0903587437	-0.0020624063	-0.0036322586	0.002182896	0.0047129457
2275	IN	Bare	1	Calcaneus	6.6958560117	10.0921337738	-11.1888398929	16.4886564033	0.4497200442	-0.1885610117	-0.006021275	0.4876880448
2275	IN	Shod	1	Calcaneus	6.4227677761	10.7827589796	-12.1672074669	17.4802967555	0.4846065347	-0.2015444664	-0.0182233079	0.525162598
2275	IN	Bare	1	Talus	0.6085142086	-1.0324462154	3.5270411505	3.7250844295	0.4294912575	-0.319219036	-0.1085587773	0.546029799
2275	IN	Shod	1	Talus	0.1580600311	-1.4348613805	3.5974867899	3.876302537	0.4480595545	-0.3173550152	-0.1242348345	0.5629439263
2275	IN	Bare	1	Navicular	5.7870318847	8.2859896725	15.3992111005	18.4196380368	0.5239767487	-0.1720587648	-0.0824268634	0.5576289443
2275	IN	Shod	1	Navicular	5.2592203974	8.0110097909	16.0335106309	18.6791097274	0.5546055604	-0.1673699984	-0.0750664069	0.5841532414
2275	IN	Bare	1	CuneiformMedial	9.580870093	16.5814921238	24.0993487131	30.7817731975	0.5600864513	-0.164728687	-0.1093992846	0.5939701816
2275	IN	Shod	1	CuneiformMedial	8.7919266536	16.5320219425	25.2783725936	31.4579377069	0.5775238061	-0.166110529	-0.0950491828	0.6084084168
2275	IN	Bare	1	CuneiformIntermediate	8.0527668277	12.3188774544	24.5369007883	28.612257786	0.5279911837	-0.1444333587	-0.0898451536	0.5547141937
2275	IN	Shod	1	CuneiformIntermediate	7.244658991	12.1577729946	25.6411238615	29.2876042203	0.5291683671	-0.1351397752	-0.0792570222	0.5518728071
2275	IN	Bare	1	CuneiformLateral	8.3218888072	15.4168105926	20.743233742	27.1516781846	0.5255028973	-0.1815510542	-0.09947379	0.5648089192
2275	IN	Shod	1	CuneiformLateral	7.8678585564	15.808316647	21.6633128758	27.9482593059	0.5520880601	-0.1751021309	-0.0833762883	0.585161164
2275	IN	Bare	1	Cuboid	9.2312344268	18.6160261234	11.4811671003	23.7400361342	0.4901936679	-0.1970104167	-0.0491755156	0.5305856836
2275	IN	Shod	1	Cuboid	8.7868608931	19.444393182	11.9544805513	24.4581879096	0.5258962271	-0.1868318061	-0.0468869687	0.5600637047
2275	IN	Bare	1	Metatarse1	15.4252337594	32.5269836822	40.8732777822	54.4662036556	0.5949958441	-0.1840159384	-0.0784537599	0.6277235956
2275	IN	Shod	1	Metatarse1	14.1265867581	32.967065914	42.9052938962	55.921839497	0.6193426199	-0.1931868027	-0.0654917774	0.6520702374
2275	IN	Bare	1	Metatarse2	15.3413524078	30.4197682521	37.6952838861	50.8099775779	0.5676869069	-0.1440045509	-0.1166439923	0.5971696207
2275	IN	Shod	1	Metatarse2	14.2661358458	31.1968441874	39.4818407105	52.3027863992	0.5937929754	-0.1430116278	-0.1077134129	0.6201972289
2275	IN	Bare	1	Metatarse3	15.1263276516	31.6495741315	33.8169565653	48.7246126949	0.5584641966	-0.1735263997	-0.0918623872	0.5919732836
2275	IN	Shod	1	Metatarse3	14.0443915787	32.555966731	35.4612203793	50.1461270229	0.5819153911	-0.1700732001	-0.0818743095	0.6117628775
2275	IN	Bare	1	Metatarse4	15.257445645	33.5326929174	30.0701419469	47.5546483386	0.5382820043	-0.1767316903	-0.0821909987	0.5724831586
2275	IN	Shod	1	Metatarse4	14.2364718462	34.8089330731	31.2507105321	48.8972991184	0.5500663844	-0.1686515098	-0.0597982989	0.5784394485
2275	IN	Bare	1	Metatarse5	15.4551267032	34.5411845155	22.8064512705	44.1824466129	0.5044212507	-0.1647299542	-0.06865258	0.5350606813
2275	IN	Shod	1	Metatarse5	14.5418432089	35.9794167707	23.5561601177	45.3968756036	0.5118165108	-0.1538382377	-0.0501373885	0.536783105
2275	IN	Bare	1	SesamoidLateral	21.8798921415	46.8687767662	45.8659669456	69.1310266056	0.6093369851	-0.2130175358	-0.0503813928	0.6474614403
2275	IN	Shod	1	SesamoidLateral	20.6979770537	47.9256567891	48.1704601306	71.032866069	0.6252956658	-0.2342305625	-0.055818966	0.6700555075
2275	IN	Bare	1	SesamoidMedial	22.587456153	48.1534131289	47.3974799143	71.2423011536	0.642360282	-0.2936165048	-0.0817203684	0.7109962042
2275	IN	Shod	1	SesamoidMedial	21.3724281112	49.5348890251	49.2076369148	73.0197058665	0.6123773256	-0.4524282292	-0.1181625604	0.7704931422
2275	IN	Bare	1	PhalanxProximal1	23.2852001291	51.3678553014	64.8482749031	85.9427475778	0.6815529288	-0.333334062	-0.0861644	0.7635773016
2275	IN	Shod	1	PhalanxProximal1	22.369083113	52.2220711843	69.1194337482	89.4707590208	0.7570773654	-0.365033873	-0.1347907206	0.851225237
2275	IN	Bare	1	PhalanxProximal2	23.9435447934	47.5275923042	57.5829693047	78.4089517942	0.5023501693	-0.1177325068	-0.1410171006	0.5348854629
2275	IN	Shod	1	PhalanxProximal2	22.7235337621	48.637444223	62.2761648412	82.2209260135	0.5987818922	-0.1592570904	-0.1778830365	0.6446277607
2275	IN	Bare	1	PhalanxProximal3	22.5759253102	45.515134792	52.9332763013	73.3705093258	0.4145671097	-0.0964647945	-0.1221630309	0.4428263217
2275	IN	Shod	1	PhalanxProximal3	21.2562365797	46.8085959636	55.7178536834	75.8112885308	0.4648837703	-0.0685583318	-0.129273172	0.4873691801
2275	IN	Bare	1	PhalanxProximal4	21.1901587189	45.2559054615	47.6282315028	69.0330952642	0.4665183157	-0.0511006586	-0.0902814036	0.4779135362
2275	IN	Shod	1	PhalanxProximal4	19.5098023849	46.9326284172	49.131850568	70.6911786539	0.4848964122	-0.0218072906	-0.0893460913	0.493541095
2275	IN	Bare	1	PhalanxProximal5	20.6148560771	46.4558274712	41.3007590857	65.4894563894	0.4855793726	-0.0813761433	-0.0742179767	0.4979133578
2275	IN	Shod	1	PhalanxProximal5	18.8102601502	48.2669057926	42.2461099143	66.8449989498	0.5190826484	-0.0538501803	-0.0682090681	0.5263070537
2275	EV	Bare	0.1	Tibia	5.41309694816235E-15	-1.89091225757028E-15	8.39239836924387E-17	5.734475649183E-15	2.95843487606744E-16	2.41921178259916E-16	1.68208893439594E-15	1.72495577011912E-15
2275	EV	Shod	0.1	Tibia	-4.28694199198942E-14	-1.68737037087121E-13	-5.2704261758852E-14	1.81900286027137E-13	-1.71237983913851E-16	4.29372879446637E-16	-1.44523271026249E-15	1.51735991233189E-15
2275	EV	Bare	0.1	Fibula	0.7753631543	-0.543412636	-0.193068008	0.9663128736	0.0038657505	-0.0117127011	0.0186857131	0.0223894455
2275	EV	Shod	0.1	Fibula	0.6206107436	-0.6609838056	0.2990101641	0.9547064285	-0.0009162441	-0.0075051616	0.0188046982	0.0202677978
2275	EV	Bare	0.1	Calcaneus	8.1479482757	10.6230832674	-11.6411595806	17.7413515717	0.477520524	-0.2952865889	-0.0679685867	0.5655437642
2275	EV	Shod	0.1	Calcaneus	8.2425361223	10.120075849	-11.4210934833	17.3434919572	0.4693914903	-0.3310119294	-0.0904999323	0.581452927
2275	EV	Bare	0.1	Talus	0.3778499382	-1.1392127656	3.6654769842	3.8569804022	0.4506233255	-0.3456351035	-0.0915459268	0.575244003
2275	EV	Shod	0.1	Talus	0.0681910304	-1.3019896178	3.8972645138	4.1095617373	0.4293489737	-0.3346772557	-0.0672640939	0.5485197034
2275	EV	Bare	0.1	Navicular	6.6611155629	8.2775873659	15.8981038399	19.1216792894	0.5166039157	-0.2939826415	-0.0831393305	0.6001812622
2275	EV	Shod	0.1	Navicular	6.4930341569	7.4432982585	15.0430607218	17.9959955937	0.4666981443	-0.3583186233	-0.0513597026	0.5906244262
2275	EV	Bare	0.1	CuneiformMedial	11.6853942173	16.3174189672	24.1198862201	31.3779462527	0.5231399821	-0.2837428891	-0.0871158578	0.6014770491
2275	EV	Shod	0.1	CuneiformMedial	11.992741942	14.9532851787	22.1659579713	29.3045438407	0.4806065878	-0.3655946037	-0.0575786785	0.6065949313
2275	EV	Bare	0.1	CuneiformIntermediate	9.251446433	12.3323747539	26.2805851573	30.4687690001	0.5076582059	-0.2747025396	-0.0901217027	0.5842090898
2275	EV	Shod	0.1	CuneiformIntermediate	9.0005097685	11.6746558825	25.3685653811	29.3406011452	0.4750649173	-0.3595537682	-0.0577974742	0.5985867823
2275	EV	Bare	0.1	CuneiformLateral	10.7976611949	15.3225993485	23.7746140588	30.2754655079	0.5108690119	-0.3033970755	-0.0992681219	0.6024044263
2275	EV	Shod	0.1	CuneiformLateral	11.166918198	14.3805798659	23.9490372218	30.0841739653	0.4919539782	-0.3685684894	-0.0761188502	0.6193993279
2275	EV	Bare	0.1	Cuboid	12.7112673102	18.2183536113	14.5363562838	26.5478884085	0.5003172744	-0.3160096566	-0.0660708328	0.5954366743
2275	EV	Shod	0.1	Cuboid	13.5990752339	17.1617646981	15.0673989927	26.5798330916	0.4801781767	-0.3565379269	-0.0669367496	0.6018063669
2275	EV	Bare	0.1	Metatarse1	20.2090145602	31.2928771934	39.507601771	54.3000831513	0.5464431267	-0.3001049838	-0.0773179821	0.6282047138
2275	EV	Shod	0.1	Metatarse1	21.047378109	28.9713530624	36.2529506731	50.9569215715	0.502327044	-0.3867358913	-0.0298985879	0.6346582027
2275	EV	Bare	0.1	Metatarse2	19.9410808509	29.5784315533	39.6118755829	53.3069508212	0.5436361108	-0.2850898327	-0.1039897828	0.6225996375
2275	EV	Shod	0.1	Metatarse2	21.0525841149	27.9375272625	38.0671895088	51.6993969457	0.507975352	-0.3501874244	-0.0851800085	0.6228369163
2275	EV	Bare	0.1	Metatarse3	20.6786215213	30.9494594013	37.550492455	52.872619652	0.5464654649	-0.3095554817	-0.0936836543	0.635000573
2275	EV	Shod	0.1	Metatarse3	21.9470698813	29.2385162247	36.7152069612	51.8128471481	0.5054260284	-0.3718332031	-0.0697520866	0.6313325231
2275	EV	Bare	0.1	Metatarse4	22.1774785209	32.8828061031	36.1344391946	53.6546101157	0.5733467715	-0.3393108413	-0.1176092796	0.6765281295
2275	EV	Shod	0.1	Metatarse4	23.4875386544	30.992484687	35.6542471749	52.7581644935	0.5237681228	-0.3579969022	-0.0992613182	0.6421430042
2275	EV	Bare	0.1	Metatarse5	23.2452159624	33.9411707536	30.3222903021	51.1056203018	0.5958422641	-0.3349799176	-0.1398638082	0.6977115691
2275	EV	Shod	0.1	Metatarse5	24.6971766973	31.8912879668	30.4342826594	50.5296976637	0.5413948625	-0.3524917527	-0.1116587987	0.6556115619
2275	EV	Bare	0.1	SesamoidLateral	29.0784404506	44.3494839104	44.3980727317	69.1637280983	0.5584213309	-0.3128569082	-0.0647844552	0.6433590393
2275	EV	Shod	0.1	SesamoidLateral	31.9218636951	41.840994821	41.4585912047	66.9961865636	0.5451909404	-0.4389660659	-0.0289131618	0.7005428891
2275	EV	Bare	0.1	SesamoidMedial	29.9853322564	45.8482950102	44.2948853013	70.4501466977	0.6316388101	-0.3950179464	-0.1110747921	0.7532226588
2275	EV	Shod	0.1	SesamoidMedial	33.1861710628	43.3157606376	40.0717278463	67.7002248299	0.5862027741	-0.5822087817	-0.0849806781	0.830555521
2275	EV	Bare	0.1	PhalanxProximal1	30.4358255525	49.0221864015	61.9803382176	84.6822092426	0.6190567084	-0.4356068821	-0.0758910082	0.7607522653
2275	EV	Shod	0.1	PhalanxProximal1	32.5005393044	46.4411697387	60.8323306458	83.1482997636	0.6950781583	-0.6213239526	-0.1096932015	0.9387277021
2275	EV	Bare	0.1	PhalanxProximal2	30.6756758613	46.2190554335	60.8240448853	82.3210945683	0.5208822975	-0.2951004996	-0.1087155313	0.6084584944
2275	EV	Shod	0.1	PhalanxProximal2	32.7467799731	43.4819487703	60.8237716274	81.6245224332	0.5801211762	-0.4869680774	-0.1712044597	0.7765239562
2275	EV	Bare	0.1	PhalanxProximal3	29.7343170591	44.816366974	59.0534229421	79.8745461389	0.46682727	-0.2897829653	-0.0844517482	0.5559082341
2275	EV	Shod	0.1	PhalanxProximal3	31.7045983867	42.1409570564	58.647815281	78.870831476	0.4807098811	-0.3858879721	-0.1025978539	0.6249142633
2275	EV	Bare	0.1	PhalanxProximal4	30.3372180617	45.1206842566	57.0948808639	78.841920121	0.4303888326	-0.3085274588	-0.0564959534	0.5325556617
2275	EV	Shod	0.1	PhalanxProximal4	31.7239334758	42.492060565	56.2059994593	77.2728771398	0.4657847521	-0.3643072433	-0.0609983908	0.594471199
2275	EV	Bare	0.1	PhalanxProximal5	32.6497790787	45.8256849154	54.8154683098	78.554038966	0.5560670666	-0.293005152	-0.1445217191	0.6449411825
2275	EV	Shod	0.1	PhalanxProximal5	33.758544484	43.4672773754	53.7140112672	76.9040865918	0.5377315818	-0.3670807432	-0.1239329838	0.6627691231
2275	EV	Bare	1	Tibia	-6.15267705445197E-15	3.4671095762939E-15	-4.19619918462209E-17	7.06243899507588E-15	3.14988425340037E-16	-7.03435568132277E-17	1.0714662708521E-15	1.11902005954185E-15
2275	EV	Shod	1	Tibia	6.24184628712519E-16	-1.83583714327213E-17	0	6.24454546402415E-16	-1.13915061337939E-17	1.29812076229312E-17	6.29169608354654E-17	6.52443263749225E-17
2275	EV	Bare	1	Fibula	0.7236502763	-0.5962741072	-0.0161889812	0.9378030797	0.0016051573	-0.0096712043	0.0227579596	0.0247796983
2275	EV	Shod	1	Fibula	0.555915157	-0.7033643541	-0.1043033616	0.9025753529	0.0002890406	-0.0113733969	0.0283687378	0.0305650615
2275	EV	Bare	1	Calcaneus	7.9031721566	9.3863504746	-11.1429544092	16.5749551533	0.443655446	-0.3129692351	-0.0722832345	0.5477269054
2275	EV	Shod	1	Calcaneus	8.8693521383	10.2867603677	-11.7316895449	17.9475732564	0.4831502807	-0.383143862	-0.1216297292	0.6285118963
2275	EV	Bare	1	Talus	0.2155016421	-1.1502573363	3.3926614154	3.5888277162	0.4115551111	-0.3210246436	-0.0607439859	0.5254752735
2275	EV	Shod	1	Talus	-0.1021201821	-1.4299492007	3.5414085774	3.8205703711	0.4593952297	-0.3358379178	-0.0762110261	0.5741421466
2275	EV	Bare	1	Navicular	6.619255769	7.9515043874	14.778426565	18.0400349416	0.4837701902	-0.3081462649	-0.0876498842	0.5802329012
2275	EV	Shod	1	Navicular	7.437445182	7.4865729246	15.1375703454	18.4529239134	0.4687119303	-0.4113186032	-0.0785787959	0.6285288332
2275	EV	Bare	1	CuneiformMedial	12.0997501856	15.6046657466	22.2555743035	29.7526492131	0.4934430076	-0.3021127899	-0.0933855596	0.5860708168
2275	EV	Shod	1	CuneiformMedial	14.1261004148	14.7844834941	22.2337769676	30.2070935934	0.4685038634	-0.4296604861	-0.07628256	0.6402523193
2275	EV	Bare	1	CuneiformIntermediate	9.4720255675	11.6823696872	24.8630326704	29.0580010226	0.4861046938	-0.3082362077	-0.0819228878	0.58139375
2275	EV	Shod	1	CuneiformIntermediate	10.4603689635	11.3285490186	26.1949068316	30.3961919594	0.4558446995	-0.4091216978	-0.0687970498	0.6163667639
2275	EV	Bare	1	CuneiformLateral	10.8831371667	14.1567385756	22.7565788781	28.9260748102	0.4871821036	-0.3369550105	-0.0890610678	0.5990133178
2275	EV	Shod	1	CuneiformLateral	12.7604760715	13.8304547522	25.4691774035	31.6668632143	0.4752902846	-0.4308517571	-0.091898661	0.6480582189
2275	EV	Bare	1	Cuboid	12.8771755136	16.6693711058	14.0550501443	25.3225989352	0.4667012071	-0.3358606442	-0.0576415201	0.5778710357
2275	EV	Shod	1	Cuboid	15.4146388141	16.5585691213	16.5577368552	28.0349059367	0.4788031103	-0.4145980224	-0.0912444536	0.6398980301
2275	EV	Bare	1	Metatarse1	21.3433956646	29.8411250477	36.6481048216	51.8566955139	0.511369164	-0.3191614953	-0.0770705408	0.6077025179
2275	EV	Shod	1	Metatarse1	25.3041068169	28.2324856377	36.1426677701	52.3799914149	0.4759936951	-0.46592608	-0.0341530607	0.6669509288
2275	EV	Bare	1	Metatarse2	20.9196484699	27.9801196086	37.2537699486	51.072127044	0.5082860944	-0.308775029	-0.1017729572	0.6033692958
2275	EV	Shod	1	Metatarse2	24.7969671691	27.1222574838	39.4801472663	53.9368933103	0.5020122365	-0.420329401	-0.1028865223	0.6627810555
2275	EV	Bare	1	Metatarse3	21.609122678	29.1554434337	35.5883282478	50.8283697575	0.5082940132	-0.3315786599	-0.0924769056	0.6138885808
2275	EV	Shod	1	Metatarse3	25.7519193603	28.3631332036	38.8603982439	54.5688485085	0.5003776681	-0.43911803	-0.0904133369	0.6718459842
2275	EV	Bare	1	Metatarse4	23.0239042633	30.6240981058	34.8668977349	51.8038233143	0.5403625571	-0.3711839708	-0.117395513	0.665996201
2275	EV	Shod	1	Metatarse4	27.3677843089	29.8681726449	38.5717770096	55.9364401513	0.5327082681	-0.4455488589	-0.1206945332	0.7048822986
2275	EV	Bare	1	Metatarse5	24.0853481312	31.53600027	29.771336262	49.608021231	0.5763597726	-0.3607812061	-0.1459560472	0.6954544082
2275	EV	Shod	1	Metatarse5	28.585171411	30.7126852615	33.9051050347	53.9438338272	0.5684789475	-0.4211385134	-0.1511747164	0.7234498988
2275	EV	Bare	1	SesamoidLateral	30.7084485419	42.0318431136	41.3548145531	66.4823685957	0.5200864372	-0.3224366585	-0.0363445592	0.6130058955
2275	EV	Shod	1	SesamoidLateral	37.9062618492	40.489666934	41.8961697917	69.5096170254	0.5290236785	-0.4936653785	-0.0482173623	0.7251871981
2275	EV	Bare	1	SesamoidMedial	31.7208451829	43.4732119253	40.6822220321	67.4623996289	0.5376557796	-0.4015771909	-0.0982782477	0.6782304856
2275	EV	Shod	1	SesamoidMedial	39.6970799922	42.0121987185	39.2794211148	69.8838745647	0.59346079	-0.655733156	-0.0870099168	0.8886801487
2275	EV	Bare	1	PhalanxProximal1	32.1446972315	46.6580766811	57.7423695538	80.8977065273	0.5645603921	-0.4592343579	-0.0522013246	0.7296229232
2275	EV	Shod	1	PhalanxProximal1	38.5342021221	45.1228238693	60.8944679158	85.0240565362	0.6913668245	-0.6989534847	-0.1161896854	0.9899616673
2275	EV	Bare	1	PhalanxProximal2	32.4410812549	43.6929627704	57.3949311796	79.0928370571	0.490826605	-0.3247673372	-0.1069873757	0.5981896673
2275	EV	Shod	1	PhalanxProximal2	38.32336616	42.2159324851	63.0231060977	84.9869240037	0.5778520069	-0.5763116087	-0.1796101366	0.8356481396
2275	EV	Bare	1	PhalanxProximal3	31.3187609006	42.2456255732	56.2297069263	76.9892044734	0.421851088	-0.3503392005	-0.0889683624	0.5555279159
2275	EV	Shod	1	PhalanxProximal3	36.9504643718	40.8852344431	61.8754472396	82.8583742531	0.4815394318	-0.4933905339	-0.1160334289	0.699126741
2275	EV	Bare	1	PhalanxProximal4	31.8578770951	42.3724914904	55.1438720727	76.4931303797	0.428018561	-0.3072533597	-0.0496031364	0.5292116654
2275	EV	Shod	1	PhalanxProximal4	37.1177381762	41.2281313694	60.5722861395	82.1370023296	0.4588629637	-0.4509570052	-0.06464864	0.646604119
2275	EV	Bare	1	PhalanxProximal5	34.3553790571	42.679741111	53.7144611793	76.727411733	0.5081160681	-0.333153908	-0.1679363853	0.6303777396
2275	EV	Shod	1	PhalanxProximal5	39.4983461871	41.8772890806	59.1655293711	82.5492977439	0.5488467025	-0.4259150208	-0.1595633528	0.7128090707
2277	N	Bare	0.1	Tibia	5.69264171676297E-14	9.23298473985501E-14	-1.14765443520582E-13	1.57913028970565E-13	5.67797821292324E-18	-1.98046730324941E-16	1.45218948356926E-16	2.45648712170201E-16
2277	N	Shod	0.1	Tibia	2.19964122563381E-14	5.48309890626689E-14	-3.33481986153621E-16	5.90795288063166E-14	5.67797821292324E-18	-1.98046730324941E-16	1.45218948356926E-16	2.45648712170201E-16
2277	N	Bare	0.1	Fibula	0.1176478981	-0.6255548862	0.1272834736	0.6491232751	-0.0072092253	-0.0001207181	0.0312588307	0.0320796197
2277	N	Shod	0.1	Fibula	0.2672209247	-0.8567694953	0.4183589072	0.9901945091	-0.0012316847	0.0034331158	0.0246601033	0.024928378
2277	N	Bare	0.1	Calcaneus	2.8062005702	-2.7425550864	-0.1474876261	3.9265917335	-0.0150768834	-0.2018259106	-0.0085292913	0.2025679131
2277	N	Shod	0.1	Calcaneus	6.8715198341	1.1153904804	-4.9834622549	8.561353678	0.109154622	-0.3674141492	-0.0734133294	0.3902530019
2277	N	Bare	0.1	Talus	-0.8891960057	-0.9821463187	0.8903758851	1.5962613022	0.0258060774	-0.0480760861	0.0522624558	0.0755554629
2277	N	Shod	0.1	Talus	0.0304341266	-0.7834286019	1.5766913266	1.760864035	0.141750272	-0.2246624069	0.0069044045	0.2657329628
2277	N	Bare	0.1	Navicular	5.3327860133	-2.0066665048	1.3154113409	5.8477024651	-0.1015329553	-0.3594836511	-0.0777286128	0.3815483896
2277	N	Shod	0.1	Navicular	8.5517112404	0.1725303212	7.7834994186	11.5647911806	0.0598524996	-0.4690486962	-0.1282965924	0.4899479735
2277	N	Bare	0.1	CuneiformMedial	13.6631961957	-2.710885982	3.9076517022	14.4672587215	0.0514433016	-0.3422467507	-0.1938534082	0.3966842516
2277	N	Shod	0.1	CuneiformMedial	16.6712969857	-0.0171421714	11.6149899772	20.3184750709	0.0805421795	-0.4595375132	-0.145126653	0.4885934037
2277	N	Bare	0.1	CuneiformIntermediate	10.4668200071	-4.7911715909	7.5988343115	13.7931841562	0.0350096963	-0.3349494016	-0.1929531203	0.3881335944
2277	N	Shod	0.1	CuneiformIntermediate	13.4836054252	-1.54812897	16.2616194371	21.1812319115	0.0674118142	-0.452161291	-0.1448826273	0.4795676819
2277	N	Bare	0.1	CuneiformLateral	11.7598640611	-6.305709275	8.4719580134	15.8060255845	-0.07984301	-0.3537763419	-0.1054099286	0.3776822201
2277	N	Shod	0.1	CuneiformLateral	16.3652421228	-1.6620926239	16.9698987665	23.633898658	0.0519702211	-0.4634140614	-0.1264436192	0.4831578262
2277	N	Bare	0.1	Cuboid	11.5876373679	-5.9837321044	7.5883408667	15.088449449	-0.0901266184	-0.3512773192	-0.0873645774	0.373029666
2277	N	Shod	0.1	Cuboid	17.5272519226	-0.7687099238	13.379278755	22.0635576213	0.0510362009	-0.4695012357	-0.1269347404	0.4890281509
2277	N	Bare	0.1	Metatarse1	28.716127072	-2.7468363749	11.5642480024	31.0788174799	0.1301037535	-0.2964273022	-0.233990732	0.3994343435
2277	N	Shod	0.1	Metatarse1	31.963891276	0.2694061902	20.4408338008	37.9419373737	0.1227517262	-0.4448918774	-0.1677753575	0.4910655144
2277	N	Bare	0.1	Metatarse2	24.7027069026	-7.4071060077	13.120183082	28.9348950548	0.058301572	-0.3271897663	-0.1965798155	0.3861293052
2277	N	Shod	0.1	Metatarse2	29.2121757053	-2.9718220405	24.1516864613	38.0195593688	0.0536079991	-0.456850432	-0.1378945498	0.4802093728
2277	N	Bare	0.1	Metatarse3	25.2035111978	-9.1816128049	15.6146828312	31.037675659	0.0287994403	-0.3728092247	-0.1420247677	0.3999839502
2277	N	Shod	0.1	Metatarse3	30.8150762775	-3.5489290088	26.2680516835	40.6469477617	0.0324721851	-0.4313921318	-0.1209202672	0.4491940841
2277	N	Bare	0.1	Metatarse4	25.6537683709	-10.7428474245	17.4640718186	32.8408039929	0.0240542502	-0.3834670528	-0.1664916567	0.4187422348
2277	N	Shod	0.1	Metatarse4	31.823411005	-3.7931715705	27.4930148381	42.2253893226	0.0395118469	-0.4241349187	-0.1245739143	0.443813334
2277	N	Bare	0.1	Metatarse5	23.6927404814	-11.3909917139	16.9450306052	31.2767438516	0.002718247	-0.3562127049	-0.180343166	0.3992725104
2277	N	Shod	0.1	Metatarse5	30.9364356968	-3.3274694485	26.4020467963	40.8069011515	0.0365815311	-0.4037809457	-0.105294047	0.4188843478
2277	N	Bare	0.1	SesamoidLateral	39.4260972945	-3.401741329	15.4221995548	42.4715579071	-0.0074020148	-0.2304100026	-0.1709613894	0.2870041042
2277	N	Shod	0.1	SesamoidLateral	45.7926199191	1.3654830472	24.0286979363	51.7320684636	0.060420838	-0.4096283102	-0.2043783264	0.4617537552
2277	N	Bare	0.1	SesamoidMedial	39.9386761262	-1.8711767712	12.9670739503	42.0326558768	-0.0685175044	-0.2649922882	-0.096230738	0.2901308604
2277	N	Shod	0.1	SesamoidMedial	46.5095555937	3.1862560981	20.3961660066	50.8851115476	0.0372210003	-0.53494173	-0.1935216206	0.5700865504
2277	N	Bare	0.1	PhalanxProximal1	43.8834779844	-4.3117121388	15.2866900891	46.6694053471	-0.0653509326	-0.1738736666	-0.1595185517	0.2448447767
2277	N	Shod	0.1	PhalanxProximal1	49.5850047035	-1.4937662679	31.0660390253	58.5320665091	0.161554427	-0.4668601399	-0.2927279356	0.5742367695
2277	N	Bare	0.1	PhalanxProximal2	40.390385376	-10.0137559721	13.7586750322	43.8287540107	-0.164094793	-0.0262193635	-0.1413068617	0.2181334117
2277	N	Shod	0.1	PhalanxProximal2	47.5188686835	-7.9045952084	34.9476712414	59.5135718266	0.2043155833	-0.3329105528	-0.3547257649	0.5276406561
2277	N	Bare	0.1	PhalanxProximal3	38.9433838475	-12.7838505669	16.408270555	44.1502584751	-0.245442232	-0.0118943631	-0.1530287625	0.2894843126
2277	N	Shod	0.1	PhalanxProximal3	46.9563204838	-8.8711999386	35.3652249252	59.4499230928	0.0331272184	-0.3682911933	-0.3789895061	0.5294986888
2277	N	Bare	0.1	PhalanxProximal4	38.7468717242	-14.3365217593	20.1375588257	45.9606048701	-0.1786655046	0.0018675572	-0.1360423631	0.2245715362
2277	N	Shod	0.1	PhalanxProximal4	45.340681602	-7.8427016417	35.309800284	58.0005808012	-0.0873195564	-0.2658572075	-0.2768242171	0.3936196221
2277	N	Bare	0.1	PhalanxProximal5	35.3426174311	-16.7588556995	22.2700745039	45.0101774008	-0.0384274062	0.083194431	-0.1232566404	0.1535909448
2277	N	Shod	0.1	PhalanxProximal5	41.7022187855	-6.4847466861	33.8705725667	54.1141633698	-0.0921935275	-0.1059048105	-0.211597458	0.2539467653
2277	N	Bare	1	Tibia	7.08157930150413E-14	7.81449529160872E-14	-1.16361393025745E-13	1.57039752908296E-13	-4.76688389061261E-16	7.24338172275577E-16	2.36053148252118E-16	8.98676080065048E-16
2277	N	Shod	1	Tibia	-1.11091186637425E-14	1.17016446927119E-14	0	1.61350861788707E-14	-1.68168064984594E-17	-3.53927849853283E-16	2.98296391818653E-16	4.6317217668444E-16
2277	N	Bare	1	Fibula	0.0466232837	-0.5573003518	0.0178557328	0.5595321616	-0.0147418347	-0.0153741545	0.0247573484	0.0326590358
2277	N	Shod	1	Fibula	0.1441501424	-0.7143402317	0.289912644	0.7842898516	-0.0066579214	0.0003818434	0.0244313967	0.0253252219
2277	N	Bare	1	Calcaneus	4.7269060793	-3.196663149	-0.3123046447	5.7148780006	-0.0275918591	-0.3937185619	-0.0583213531	0.3989699198
2277	N	Shod	1	Calcaneus	5.2936043564	-2.7111051213	-1.2851302101	6.0847265936	-0.002549115	-0.4401820702	-0.0826769705	0.4478864079
2277	N	Bare	1	Talus	-0.8305196299	-0.8783284119	1.1211043335	1.6486656973	0.0449303856	-0.0678355955	0.0568871696	0.0992801975
2277	N	Shod	1	Talus	-0.7006596547	-0.9243812251	1.2299575158	1.6906212148	0.0653914505	-0.1035313025	0.0406920592	0.1290372662
2277	N	Bare	1	Navicular	10.7492676853	-3.6330164597	3.5461145758	11.8878296148	-0.1863102382	-0.6719522476	-0.1201138808	0.7075723796
2277	N	Shod	1	Navicular	11.3241776299	-3.4305732188	4.6149402742	12.700531695	-0.1629852437	-0.6819498676	-0.1314840407	0.7133777853
2277	N	Bare	1	CuneiformMedial	24.1017289423	-6.1047847249	9.1485304268	26.4925903512	0.0860989344	-0.6552269717	-0.3114727458	0.7305824268
2277	N	Shod	1	CuneiformMedial	24.375167889	-5.9707596435	9.8303939997	26.9524660565	0.0426632486	-0.6583164169	-0.2852573874	0.7187297368
2277	N	Bare	1	CuneiformIntermediate	17.5384456618	-8.5594056542	15.9408718157	25.1986486866	0.0469142443	-0.6521581124	-0.3092063977	0.7232701751
2277	N	Shod	1	CuneiformIntermediate	17.9226140454	-8.1620901968	16.8945217698	25.947344304	0.0188482967	-0.6548628049	-0.2742125726	0.710206369
2277	N	Bare	1	CuneiformLateral	19.8249433372	-11.0232237692	18.4866567281	29.2625412016	-0.1290921769	-0.6688547425	-0.185382789	0.7059732539
2277	N	Shod	1	CuneiformLateral	20.5718010251	-10.5985765355	19.6984564731	30.3900972262	-0.1409850277	-0.6767279779	-0.1599125043	0.7095135962
2277	N	Bare	1	Cuboid	19.7037038277	-10.5652892699	17.0190484626	28.0982079938	-0.1730263588	-0.6615516802	-0.1430251795	0.6986021388
2277	N	Shod	1	Cuboid	20.7133430101	-10.2106986751	18.1107792884	29.3479347232	-0.1562494235	-0.6816836358	-0.1556064917	0.7164634268
2277	N	Bare	1	Metatarse1	47.9112729266	-8.038418841	25.7440778373	54.9805765212	0.2595367833	-0.5556256229	-0.4145446368	0.7402205284
2277	N	Shod	1	Metatarse1	47.3184609407	-9.1861803175	23.0827363168	53.443758948	0.1586168005	-0.5928492799	-0.3392368514	0.70122122
2277	N	Bare	1	Metatarse2	41.3943852554	-15.5214543321	28.9676721857	52.8539185597	0.1165520276	-0.6426405307	-0.3508678924	0.7414037394
2277	N	Shod	1	Metatarse2	40.9184710574	-15.815301406	27.6375877525	51.8486382562	-0.0056107279	-0.6412164327	-0.2532460333	0.6894371235
2277	N	Bare	1	Metatarse3	41.8717417344	-18.6167100089	33.7220590156	56.8946562665	0.0489611548	-0.7031441073	-0.2691209116	0.7544765705
2277	N	Shod	1	Metatarse3	41.7995730624	-18.8687475327	31.7399666567	55.7732859442	-0.0517156628	-0.6113145862	-0.2200163158	0.6517570194
2277	N	Bare	1	Metatarse4	41.4996910466	-21.2315992585	36.6030427175	59.2687767734	-0.0029733845	-0.696326722	-0.2634592586	0.7445069011
2277	N	Shod	1	Metatarse4	41.5448532057	-20.7648842981	35.3254300879	58.352731373	-0.0794306404	-0.620634744	-0.1933993515	0.6549045895
2277	N	Bare	1	Metatarse5	38.0954437721	-22.1571249374	36.4294244114	57.1778277363	-0.0324294908	-0.6123376724	-0.2761364681	0.6725031197
2277	N	Shod	1	Metatarse5	38.5629998044	-21.3915426019	36.3115860919	57.1247261115	-0.1163607231	-0.5742543657	-0.1878986007	0.6153159989
2277	N	Bare	1	SesamoidLateral	65.8195005535	-11.0759348531	34.7939062612	75.2695084274	-0.0417527673	-0.5044061699	-0.3227171076	0.6002626169
2277	N	Shod	1	SesamoidLateral	66.0939523441	-11.6920888238	29.458692312	73.3002730572	0.0628886488	-0.5891841364	-0.3887641766	0.7086822375
2277	N	Bare	1	SesamoidMedial	67.0128540016	-8.8154989383	29.8271993899	73.8789377726	-0.1866420651	-0.5757983567	-0.1243834665	0.6179403328
2277	N	Shod	1	SesamoidMedial	68.0524769468	-9.3526693063	24.2664664223	72.8524085695	-0.0421573595	-0.6066353622	-0.2693783305	0.6650927684
2277	N	Bare	1	PhalanxProximal1	73.2384687288	-13.1587696911	34.6105676944	82.0665456666	-0.1267313884	-0.3480838949	-0.2555230013	0.4500169406
2277	N	Shod	1	PhalanxProximal1	72.9001837878	-15.0904091202	34.5125870052	82.0565409062	0.0638260405	-0.5333475102	-0.3808981566	0.6584958131
2277	N	Bare	1	PhalanxProximal2	68.8320919462	-23.7016378428	33.4352502436	80.1095529695	-0.2924712178	-0.0717154653	-0.2617713346	0.399007209
2277	N	Shod	1	PhalanxProximal2	67.964727069	-25.4985530662	34.8642161061	80.5288389258	-0.0860516759	-0.3046939322	-0.3372395573	0.4625730237
2277	N	Bare	1	PhalanxProximal3	65.4905772893	-28.2082262216	38.487621539	81.0309616874	-0.4471302942	-0.1207079636	-0.2799886804	0.5411927324
2277	N	Shod	1	PhalanxProximal3	64.9078282014	-29.2511015524	38.7679225781	81.0654360678	-0.1792343508	-0.3549754306	-0.353573227	0.5321151526
2277	N	Bare	1	PhalanxProximal4	62.6397096168	-30.3947132612	43.5115900516	82.1025595455	-0.3167704058	-0.0651835828	-0.2567921245	0.4129583329
2277	N	Shod	1	PhalanxProximal4	61.2301159974	-30.2595200565	42.7078570483	80.5526331833	-0.2102688431	-0.2656056432	-0.3013796101	0.4534192469
2277	N	Bare	1	PhalanxProximal5	55.3478001032	-32.6310175276	46.8570615425	79.52198751	-0.0821568965	0.0302845541	-0.2259162826	0.2422913053
2277	N	Shod	1	PhalanxProximal5	54.2481073809	-30.7010306164	43.1328628697	75.8014135399	-0.2270018438	-0.1075146904	-0.2246382674	0.3369741785
2277	N	Bare	1.5	Tibia	3.52091471988086E-14	4.72055661471384E-14	-8.81345249120282E-16	5.88967426194978E-14	-7.31749360506167E-16	3.80618930722598E-16	-4.82347002394476E-17	8.26229074369081E-16
2277	N	Shod	1.5	Tibia	-1.06505809327813E-14	-2.5308900734873E-16	-1.13669716994648E-13	1.14167874158604E-13	4.22011612447357E-16	2.39978746000898E-17	-5.315672005836E-16	6.79141655151578E-16
2277	N	Bare	1.5	Fibula	-0.0328766649	-0.5142353319	-0.0523958878	0.5179422562	-0.0137789452	-0.0130741366	0.0220914453	0.02913459
2277	N	Shod	1.5	Fibula	0.1861814035	-0.6835229506	0.1032207331	0.7159061801	-0.0094775071	-0.0048857633	0.0324243447	0.0341325645
2277	N	Bare	1.5	Calcaneus	4.4192425618	-3.5626196038	0.3586159608	5.6877560311	-0.0504396677	-0.4180809161	-0.0628942822	0.4257833994
2277	N	Shod	1.5	Calcaneus	5.441141335	-3.1409896517	-0.800427225	6.3334444627	-0.0197637773	-0.4681445367	-0.0795476987	0.4752659787
2277	N	Bare	1.5	Talus	-0.9870902752	-0.8304493194	1.0838129211	1.684827508	0.0329450151	-0.0444785542	0.0595828521	0.08132547
2277	N	Shod	1.5	Talus	-0.7579182046	-0.9460178606	1.209302178	1.7122504359	0.0575977397	-0.0882946983	0.0509676939	0.117094659
2277	N	Bare	1.5	Navicular	11.299288097	-4.3160595952	3.3428850446	12.5489904913	-0.2320686834	-0.7179905355	-0.1138193214	0.7630996795
2277	N	Shod	1.5	Navicular	11.8543779617	-3.8943727103	4.6030348934	13.2996370588	-0.1987525872	-0.7349977821	-0.1198900733	0.7707775038
2277	N	Bare	1.5	CuneiformMedial	25.4240801636	-7.3140380895	9.2757104824	28.0342256946	0.0816296471	-0.7137557365	-0.330206077	0.7906621933
2277	N	Shod	1.5	CuneiformMedial	25.638619741	-6.8038274092	10.3127634621	28.460217495	0.038115524	-0.7202002561	-0.2966944674	0.7798517866
2277	N	Bare	1.5	CuneiformIntermediate	18.1795273659	-9.6645560801	16.6181297835	26.4586677097	0.0294190456	-0.7035479603	-0.3216007222	0.7741267578
2277	N	Shod	1.5	CuneiformIntermediate	18.5278390974	-8.8647053062	17.9961367732	27.3079614864	0.0110236002	-0.7124913172	-0.2921620434	0.7701454775
2277	N	Bare	1.5	CuneiformLateral	20.4355498493	-12.4130266102	19.6358446494	30.9396399844	-0.1672656293	-0.7223633091	-0.1849613217	0.7641971157
2277	N	Shod	1.5	CuneiformLateral	21.3191153244	-11.6197764651	21.3086458493	32.3045240059	-0.1703349813	-0.7332779333	-0.1557049351	0.7687356893
2277	N	Bare	1.5	Cuboid	20.2561956621	-12.0222106063	18.5315492682	29.9710748696	-0.2147894892	-0.7095280455	-0.1386238456	0.7541758035
2277	N	Shod	1.5	Cuboid	21.4909992137	-11.350863941	19.997902006	31.4741361129	-0.1946294444	-0.7405134102	-0.1467201312	0.779594464
2277	N	Bare	1.5	Metatarse1	50.4642863186	-9.9711320499	27.246099511	58.2101160157	0.2722034804	-0.6032045223	-0.4447003078	0.7973134855
2277	N	Shod	1.5	Metatarse1	49.9612707038	-10.4356789521	25.2899571057	56.9615124091	0.1742284742	-0.6412358224	-0.3673552824	0.7592686248
2277	N	Bare	1.5	Metatarse2	43.3711818802	-17.8986109806	30.799127279	56.1249136647	0.1096667473	-0.7001547776	-0.3705884251	0.7997370123
2277	N	Shod	1.5	Metatarse2	42.9035372894	-17.4648554979	30.1201389824	55.2535741995	-0.0122856524	-0.6980149038	-0.2652390745	0.7468115624
2277	N	Bare	1.5	Metatarse3	43.6981765121	-21.2920317839	35.7893782217	60.3635721397	0.0354809204	-0.745958115	-0.2879152146	0.8003796448
2277	N	Shod	1.5	Metatarse3	43.8022345115	-20.9190173907	34.8433225309	59.7519720326	-0.0656193571	-0.6770631781	-0.2258008217	0.7167331849
2277	N	Bare	1.5	Metatarse4	43.0016365054	-24.1350226226	39.0403377586	62.8950556995	-0.0292833739	-0.7406698998	-0.2719754668	0.7895695479
2277	N	Shod	1.5	Metatarse4	43.4278880293	-23.0692504942	38.9774225014	62.7487947446	-0.1041960264	-0.6877007549	-0.194939078	0.7223505965
2277	N	Bare	1.5	Metatarse5	39.1305263468	-25.0317631693	39.1670942342	60.7605836895	-0.0612058236	-0.6442469596	-0.2852966249	0.7072442732
2277	N	Shod	1.5	Metatarse5	40.1761998093	-23.9114588005	40.3544533714	61.7605602305	-0.1392115169	-0.6264181261	-0.1998130696	0.6720898585
2277	N	Bare	1.5	SesamoidLateral	69.4876712279	-13.8935751717	37.3348702426	80.0965693383	-0.0888132285	-0.4524406246	-0.2893049749	0.5443231364
2277	N	Shod	1.5	SesamoidLateral	69.6575773509	-13.9281456584	33.0138563742	78.333173283	-0.0498697552	-0.5411331653	-0.2808688494	0.6117184038
2277	N	Bare	1.5	SesamoidMedial	70.9051460187	-11.5028441004	31.614967783	78.4815987493	-0.212333718	-0.6074879273	-0.1322212981	0.6569700612
2277	N	Shod	1.5	SesamoidMedial	71.8498581803	-11.5566604555	27.0176467789	77.6267464144	-0.0695672097	-0.6381011268	-0.2646042058	0.6942823853
2277	N	Bare	1.5	PhalanxProximal1	77.3434502778	-16.0643693743	36.7505376938	87.1244815482	-0.1592325765	-0.3952733537	-0.260402127	0.4994049512
2277	N	Shod	1.5	PhalanxProximal1	76.7916896395	-16.8681875477	36.9805031095	86.8853092246	0.0165995728	-0.5581413248	-0.3610871744	0.6649670908
2277	N	Bare	1.5	PhalanxProximal2	72.6595244329	-27.7448409229	35.7223912263	85.5878024229	-0.3174647968	-0.0768037329	-0.2906929035	0.4372471553
2277	N	Shod	1.5	PhalanxProximal2	71.6379956712	-28.0986588448	37.5053438255	85.6048355417	-0.14199396	-0.3196668343	-0.3357820381	0.4848698245
2277	N	Bare	1.5	PhalanxProximal3	68.7544205333	-32.6397738275	41.0778367881	86.4864952092	-0.4780931413	-0.1457137802	-0.3044684071	0.5852406073
2277	N	Shod	1.5	PhalanxProximal3	68.2546657947	-32.091780894	41.9483012012	86.3031967969	-0.2427222804	-0.3456594832	-0.3304211884	0.5362580959
2277	N	Bare	1.5	PhalanxProximal4	65.3342260159	-34.7502462776	46.4954866816	87.3954860803	-0.3221387576	-0.0698216434	-0.2785767026	0.4315708752
2277	N	Shod	1.5	PhalanxProximal4	64.2769689805	-33.3457548462	46.9016245493	86.2741588945	-0.2584308901	-0.2789410357	-0.2890306033	0.4776330349
2277	N	Bare	1.5	PhalanxProximal5	57.0794718556	-36.8234725595	49.7266550174	84.1829819968	-0.0797565241	0.0232807964	-0.2356412029	0.2498597109
2277	N	Shod	1.5	PhalanxProximal5	56.7366746565	-34.0891260846	47.6257756945	81.543444119	-0.2680232981	-0.1060714438	-0.2151712813	0.3597030995
2277	FD	Bare	0.1	Tibia	-1.16808020685773E-14	1.09632202948003E-14	-2.38201418681138E-17	1.60197972395645E-14	9.42054959640562E-17	-2.42905547390767E-16	-1.10799155566555E-15	1.1382104672903E-15
2277	FD	Shod	0.1	Tibia	1.15205371765708E-13	1.11257927630502E-13	-2.29245045338746E-13	2.79649593163789E-13	-8.04494505544561E-16	3.46412447822205E-16	-4.14391524763847E-16	9.68985721903923E-16
2277	FD	Bare	0.1	Fibula	0.1689231704	-0.6006610049	0.0213389194	0.6243268613	-0.0117985353	-0.0011980189	0.026507541	0.0290394631
2277	FD	Shod	0.1	Fibula	0.256258264	-0.927731379	0.1122763545	0.9689993752	-0.0075604856	-0.0076813741	0.020203426	0.0228985343
2277	FD	Bare	0.1	Calcaneus	3.9223150499	-2.1659653862	-1.1913343817	4.636295829	-0.0013269719	-0.3006558437	-0.0498888866	0.3047697462
2277	FD	Shod	0.1	Calcaneus	9.9613566797	2.3071396554	-6.5779071141	12.1581405771	0.2041628421	-0.5465906777	-0.1852824463	0.6121874059
2277	FD	Bare	0.1	Talus	-0.7488000843	-0.9326380643	1.0934841581	1.6205625348	0.0538917345	-0.083308483	0.0446885848	0.1088195387
2277	FD	Shod	0.1	Talus	0.2440775372	-0.7561020446	2.247761584	2.3840503948	0.2209511262	-0.3188867428	-0.029313591	0.3890596889
2277	FD	Bare	0.1	Navicular	8.5230597281	-2.5463709265	2.9399946676	9.3685708979	-0.1093407244	-0.4977724627	-0.1382637212	0.5280621888
2277	FD	Shod	0.1	Navicular	14.0535227947	-1.0894785316	13.3604054551	19.4213516609	0.1464293207	-0.7399273394	-0.3262107873	0.8217952855
2277	FD	Bare	0.1	CuneiformMedial	19.8460569501	-3.8618652957	7.5522095022	21.5827673942	0.1180784843	-0.4876868808	-0.2918477348	0.5804792179
2277	FD	Shod	0.1	CuneiformMedial	27.7362140803	-2.3360262705	24.1370052411	36.8422259405	0.3524518131	-0.6894373099	-0.4670212539	0.904242742
2277	FD	Bare	0.1	CuneiformIntermediate	14.8584758911	-6.6803225871	12.2979465192	20.4117736677	0.0679467839	-0.4683608126	-0.2787565707	0.549257537
2277	FD	Shod	0.1	CuneiformIntermediate	20.4950022915	-6.1141104655	29.057982615	36.0803799782	0.3202526911	-0.6805157232	-0.4559368452	0.8795122753
2277	FD	Bare	0.1	CuneiformLateral	16.3206483019	-8.2770496038	13.34361035	22.6478486464	-0.0594058094	-0.4867557215	-0.1713285319	0.5194358945
2277	FD	Shod	0.1	CuneiformLateral	23.9019851832	-6.8187941542	29.7000357129	38.7284516959	0.1751672453	-0.7303285227	-0.3585696486	0.8322472636
2277	FD	Bare	0.1	Cuboid	16.2216254621	-7.4752355048	11.4336104667	21.2072564654	-0.0855684876	-0.4693231668	-0.1440957053	0.498347041
2277	FD	Shod	0.1	Cuboid	25.1762714585	-4.6250209594	23.8410395726	34.9804321204	0.143130202	-0.7264890618	-0.3295899043	0.8104949825
2277	FD	Bare	0.1	Metatarse1	37.7882606281	-3.9116052795	19.5863820909	42.7420128278	0.2039477397	-0.468678414	-0.2512262006	0.5695337919
2277	FD	Shod	0.1	Metatarse1	52.082615005	-3.7688418399	46.9345874603	70.2115265084	0.4343330808	-0.6540999315	-0.4956174635	0.9285088129
2277	FD	Bare	0.1	Metatarse2	33.6426483931	-10.6240590516	21.4744520895	41.3019432253	0.1075161771	-0.459135569	-0.2606767619	0.5388112593
2277	FD	Shod	0.1	Metatarse2	45.3915442621	-10.3216958194	48.2615343361	67.053004344	0.2967461232	-0.6856797638	-0.4396925617	0.8669166909
2277	FD	Bare	0.1	Metatarse3	33.7313376275	-12.982903143	23.8363655548	43.2958570192	0.0564735963	-0.4980315194	-0.2104816598	0.5436241261
2277	FD	Shod	0.1	Metatarse3	46.5662835037	-12.281193224	51.3997890682	70.4356783356	0.2435035085	-0.7016330063	-0.387951348	0.8379075621
2277	FD	Bare	0.1	Metatarse4	33.751699809	-14.4898630213	25.1747385658	44.5297746707	0.0321186869	-0.476338631	-0.2217894639	0.5264225183
2277	FD	Shod	0.1	Metatarse4	46.8999506216	-13.2761115362	52.8469592991	71.8934045166	0.2479597356	-0.699004105	-0.3952003792	0.8404011596
2277	FD	Bare	0.1	Metatarse5	30.6749614903	-14.5509441322	23.808698096	41.4673045012	0.0039958657	-0.4125232187	-0.2212174993	0.4681116906
2277	FD	Shod	0.1	Metatarse5	44.5837045056	-12.7096069417	48.8198001523	67.3246886585	0.228835265	-0.6450676217	-0.3889752732	0.787260807
2277	FD	Bare	0.1	SesamoidLateral	53.1981219953	-3.3653928767	25.4163795454	59.0538601807	0.0582336126	-0.4402650598	-0.1980367908	0.4862540972
2277	FD	Shod	0.1	SesamoidLateral	74.1583708088	-2.1065467568	58.044405262	94.1968921062	0.322204635	-0.6071606343	-0.5292204291	0.8674872478
2277	FD	Bare	0.1	SesamoidMedial	54.1370039898	-1.4125596255	21.2570720549	58.1779480391	0.025533308	-0.5099425823	-0.2073217119	0.5510677629
2277	FD	Shod	0.1	SesamoidMedial	76.2372937377	0.7880388116	53.7714771517	93.2958611981	0.2383541833	-0.7390264418	-0.4652053697	0.9052009911
2277	FD	Bare	0.1	PhalanxProximal1	57.3502013723	-5.6236524735	32.29806466	66.0593373064	0.1353147099	-0.4957182451	-0.3038627001	0.5969750328
2277	FD	Shod	0.1	PhalanxProximal1	78.712853548	-8.1301135316	71.0858267671	106.3720208836	0.3800152326	-0.6386951267	-0.5647022095	0.9333978933
2277	FD	Bare	0.1	PhalanxProximal2	54.6758577171	-14.8673030346	29.2274424981	63.7552312489	0.0098537506	-0.1736219706	-0.2316134181	0.2896315945
2277	FD	Shod	0.1	PhalanxProximal2	73.6458624985	-17.3858467212	68.9567563442	102.3768283103	0.2275691622	-0.3677145372	-0.4274400385	0.6080351066
2277	FD	Bare	0.1	PhalanxProximal3	52.6833413334	-18.9143757553	31.7534460448	64.3550262216	-0.0561120907	-0.1938294766	-0.2805948619	0.3456181553
2277	FD	Shod	0.1	PhalanxProximal3	70.7533155694	-20.4142697001	71.2033273706	102.4338220515	0.1323370925	-0.3684461596	-0.4387579034	0.5880256596
2277	FD	Bare	0.1	PhalanxProximal4	50.2521886378	-21.3125018113	34.2070851463	64.4176208079	-0.0076157004	-0.2095392369	-0.2740820693	0.3450879184
2277	FD	Shod	0.1	PhalanxProximal4	67.4798658796	-21.3552686575	73.1014567799	101.7516721332	0.0550382385	-0.39472952	-0.4025975621	0.566502779
2277	FD	Bare	0.1	PhalanxProximal5	43.6257927915	-21.91182825	33.2481862562	59.0658945862	0.0321433168	-0.1223614659	-0.1972672936	0.2343499654
2277	FD	Shod	0.1	PhalanxProximal5	60.8759466545	-21.4540201481	69.4121639527	94.7850429456	0.034685141	-0.2740864955	-0.3067250911	0.4128035217
2277	FD	Bare	1	Tibia	3.4618109928706E-14	4.97483662915597E-14	0	6.06078665167746E-14	-2.99633353558995E-16	2.46042479525121E-16	-4.66528455388959E-16	6.06601885904987E-16
2277	FD	Shod	1	Tibia	7.78710212846039E-14	8.62199810093784E-14	-1.04808624219709E-15	1.16184678705653E-13	-3.04894144463241E-16	-1.53187913259116E-16	-2.44483850463928E-16	4.19761038251911E-16
2277	FD	Bare	1	Fibula	0.0741296113	-0.8498893127	0.3198604806	0.9111079904	-0.0175141389	-0.0204437248	0.0166125405	0.0316333282
2277	FD	Shod	1	Fibula	0.2120615778	-0.9199421287	0.2500700378	0.9766261602	-0.0127741583	-0.0107984017	0.0219673023	0.0276106315
2277	FD	Bare	1	Calcaneus	11.5980702769	2.5126062899	-6.7439630113	13.6495223951	0.2455985405	-0.655239646	-0.2589578164	0.7461345639
2277	FD	Shod	1	Calcaneus	10.8837187651	2.0779640628	-6.5856222527	12.8896737453	0.2226971442	-0.6136101623	-0.2216077181	0.6893630611
2277	FD	Bare	1	Talus	0.143101839	-0.7948502118	2.535960152	2.661458038	0.2434227532	-0.3510839867	-0.0311413619	0.4283507755
2277	FD	Shod	1	Talus	0.1942154604	-0.728467167	2.3691640256	2.4862265059	0.2322263862	-0.3290389516	-0.0259597556	0.4035711028
2277	FD	Bare	1	Navicular	16.4487243516	-2.5175493683	16.5273934474	23.4532155958	0.2185288182	-0.8977156065	-0.4799788762	1.0411665939
2277	FD	Shod	1	Navicular	15.3384076547	-1.7777312504	14.7513530456	21.3548470952	0.1495324355	-0.8353044031	-0.3762996319	0.9282751791
2277	FD	Bare	1	CuneiformMedial	32.0371344102	-5.0707485119	31.0044190679	44.870530122	0.5472156763	-0.8127262168	-0.685226178	1.1956185909
2277	FD	Shod	1	CuneiformMedial	30.0597290727	-3.6879963432	26.9679883091	40.5519546063	0.4086027362	-0.7751654792	-0.5514097516	1.035321414
2277	FD	Bare	1	CuneiformIntermediate	22.3362933197	-9.5043575369	35.9996816982	43.4191189895	0.4955694193	-0.821176727	-0.6906964442	1.181939865
2277	FD	Shod	1	CuneiformIntermediate	21.5579845307	-7.6162949549	32.4472430882	39.6935540093	0.3804510835	-0.7675494143	-0.5476197528	1.0167411293
2277	FD	Bare	1	CuneiformLateral	26.0591358639	-10.5818624085	37.0745457557	46.5357531045	0.3041630822	-0.8806599442	-0.5538136875	1.0838757855
2277	FD	Shod	1	CuneiformLateral	25.2163335464	-8.8297071737	33.7210141766	43.0224825341	0.1958094901	-0.8291627947	-0.4178730853	0.9489310891
2277	FD	Bare	1	Cuboid	27.8054162833	-7.8657743036	30.2764866262	41.853043169	0.2198281736	-0.8758676111	-0.4708844829	1.0184305054
2277	FD	Shod	1	Cuboid	26.7288458392	-6.6593372824	27.7246939025	39.0824337129	0.1537396814	-0.8319388749	-0.391035256	0.9320229357
2277	FD	Bare	1	Metatarse1	58.4397953745	-8.0777763238	63.7228718772	86.839303049	0.6885616326	-0.6983967826	-0.72535324	1.2198411825
2277	FD	Shod	1	Metatarse1	55.8019106749	-6.109152447	53.1915851629	77.3338199673	0.5106924234	-0.706818113	-0.5822384036	1.0485228442
2277	FD	Bare	1	Metatarse2	50.5588460874	-16.1791589908	63.7715563921	82.9745352986	0.5635905423	-0.7947865392	-0.7032825942	1.2016348653
2277	FD	Shod	1	Metatarse2	48.3205166565	-13.3521229358	54.6475988587	74.1586918565	0.3470796013	-0.76878288	-0.5142306263	0.9878889124
2277	FD	Bare	1	Metatarse3	51.1682401987	-18.912532946	68.1942717592	87.3288692714	0.5123989591	-0.8741825841	-0.6511561853	1.2044717769
2277	FD	Shod	1	Metatarse3	49.5010176683	-15.9853371614	58.5164331798	78.2946658876	0.2831478153	-0.7865967985	-0.4577139483	0.9531050662
2277	FD	Bare	1	Metatarse4	51.2935555185	-20.7170060738	68.5818474233	88.111820855	0.4604286965	-0.860244358	-0.6461058156	1.1702425667
2277	FD	Shod	1	Metatarse4	49.5647212702	-17.4633707416	60.2345836506	79.9364496323	0.2612008278	-0.7962792777	-0.4456980275	0.9491750588
2277	FD	Bare	1	Metatarse5	48.6562464917	-19.8239980901	62.5117515784	81.6586817695	0.3877654062	-0.7782173523	-0.6002081387	1.0565197904
2277	FD	Shod	1	Metatarse5	47.0419930883	-17.1781075343	56.2439034739	75.3087854779	0.221658321	-0.7310968079	-0.4302259592	0.8767721082
2277	FD	Bare	1	SesamoidLateral	82.1207967051	-8.355020999	80.609315157	115.3754450368	0.336372777	-0.6278955282	-0.5451857748	0.8970100158
2277	FD	Shod	1	SesamoidLateral	79.6607700173	-5.4336276187	66.2961956798	103.78125144	0.4245205689	-0.6443663402	-0.6277484017	0.9947330042
2277	FD	Bare	1	SesamoidMedial	84.5168516472	-5.2341839651	75.7078150262	113.5877112639	0.2838451216	-0.8604348867	-0.570427504	1.0706557732
2277	FD	Shod	1	SesamoidMedial	82.0134749498	-2.5054856778	61.4192650783	102.4929931976	0.2692655318	-0.7786604065	-0.5248189479	0.9768576577
2277	FD	Bare	1	PhalanxProximal1	88.0766144272	-13.2362375772	92.0804916131	128.1073960779	0.2546575235	-0.5962219328	-0.4918265084	0.813771689
2277	FD	Shod	1	PhalanxProximal1	84.0441790272	-11.3750103958	79.7986841176	116.4501819524	0.392971012	-0.6885091428	-0.5972974451	0.9925901943
2277	FD	Bare	1	PhalanxProximal2	83.5188817983	-23.8569070008	88.4328663382	123.9553446902	0.0066726468	-0.2802500148	-0.3675058646	0.4622176495
2277	FD	Shod	1	PhalanxProximal2	78.9100280034	-21.4822737233	77.0643857007	112.3708153714	0.1700556214	-0.4115873287	-0.4427558229	0.6279775173
2277	FD	Bare	1	PhalanxProximal3	79.0487117437	-28.6473079701	92.3644268128	124.9021794154	-0.1254962609	-0.3155887873	-0.3958975448	0.5216133244
2277	FD	Shod	1	PhalanxProximal3	75.4476458203	-25.0433552556	79.9531814559	112.7476302509	0.0632888733	-0.4161252958	-0.4335829987	0.604284668
2277	FD	Bare	1	PhalanxProximal4	75.0503272788	-31.2526012198	94.5506468649	124.6960365458	0.0164855865	-0.2899126417	-0.3703116566	0.4705866949
2277	FD	Shod	1	PhalanxProximal4	71.5279715169	-26.5407151777	82.1318157967	112.0994890155	0.053851923	-0.3661187885	-0.372228909	0.5248784217
2277	FD	Bare	1	PhalanxProximal5	66.0927570308	-33.1244733054	91.3696786246	117.5325547908	0.2052482214	-0.258347499	-0.3116039706	0.4538362008
2277	FD	Shod	1	PhalanxProximal5	64.3438491591	-27.0079536331	77.9790658875	104.6436581965	0.0068165504	-0.2323806416	-0.2830258178	0.3662660802
2277	FP	Bare	0.1	Tibia	-5.013618797635E-14	-2.93493922992521E-14	1.66740993076812E-16	5.80951975269391E-14	3.66500461216099E-16	-8.70244278624258E-17	-1.08948238896279E-15	1.15276524712383E-15
2277	FP	Shod	0.1	Tibia	7.03401345571124E-14	1.1632268529521E-13	2.24719218383804E-13	2.62635543586219E-13	-3.65666086598745E-16	2.24737811194257E-16	-1.90141553364033E-15	1.94925621769883E-15
2277	FP	Bare	0.1	Fibula	0.2274031938	-0.1683634938	0.1359527067	0.313913391	0.0036707778	0.005237535	0.027657741	0.0283876209
2277	FP	Shod	0.1	Fibula	0.1187650678	-0.5761953357	0.3532123433	0.6861961569	-0.0010427713	0.0014170913	0.0232960945	0.0233624386
2277	FP	Bare	0.1	Calcaneus	2.6900963205	-2.9825979919	0.770865359	4.0898340305	-0.0683072183	-0.2345621358	-0.0272678799	0.2458227184
2277	FP	Shod	0.1	Calcaneus	2.5978329317	-3.994902736	1.4327698136	4.9760238293	-0.0785995059	-0.2749310356	-0.0373480184	0.2883744634
2277	FP	Bare	0.1	Talus	-0.4247828757	-0.3748515342	0.2154152281	0.6061005566	-0.006816295	-0.0066774353	0.0411452344	0.0422371914
2277	FP	Shod	0.1	Talus	-0.7042025796	-0.9604486091	0.6306654095	1.3476281618	-0.0103987452	-0.0020588235	0.0399666159	0.0413485555
2277	FP	Bare	0.1	Navicular	6.6812238218	-2.9483486674	-0.9498118104	7.3643502155	-0.1883369373	-0.4058135958	-0.0717085141	0.4530977681
2277	FP	Shod	0.1	Navicular	7.8216800453	-4.2967998118	-0.5740613425	8.9426346106	-0.2349501463	-0.4784972846	-0.0678652481	0.5373703699
2277	FP	Bare	0.1	CuneiformMedial	15.5073810877	-4.7545752066	0.2072376724	16.2212145367	-0.0340205498	-0.3786746436	-0.1803672571	0.4208137723
2277	FP	Shod	0.1	CuneiformMedial	17.9481295784	-7.3247498178	0.2788957959	19.387240601	-0.1084041803	-0.467646431	-0.1693580646	0.5090449929
2277	FP	Bare	0.1	CuneiformIntermediate	11.8970915586	-6.500138181	5.1856019097	14.5149251149	-0.0647426052	-0.3821431766	-0.1725507515	0.4242626241
2277	FP	Shod	0.1	CuneiformIntermediate	13.6475126005	-8.5963182607	6.7772192779	17.495199026	-0.1204236463	-0.4724327596	-0.1656067383	0.5148982023
2277	FP	Bare	0.1	CuneiformLateral	13.2354066272	-8.6157331904	7.1897400042	17.3522104737	-0.1743618268	-0.3971783912	-0.0912894746	0.4432679655
2277	FP	Shod	0.1	CuneiformLateral	15.2998040048	-10.9512434821	9.5928417359	21.119572651	-0.2200793907	-0.4739683487	-0.0945875607	0.5310628404
2277	FP	Bare	0.1	Cuboid	12.9779556143	-8.5315909415	7.6091749553	17.2949391274	-0.185560824	-0.3892858419	-0.0718897502	0.437200666
2277	FP	Shod	0.1	Cuboid	14.9043477734	-10.9265326475	10.1959302992	21.1065319963	-0.2301902186	-0.474146996	-0.0859182282	0.5340270148
2277	FP	Bare	0.1	Metatarse1	32.4855687001	-7.3544542964	5.7156879393	33.7945152412	0.0412259382	-0.3455668862	-0.250875027	0.4290155359
2277	FP	Shod	0.1	Metatarse1	36.8921628267	-12.1414387157	5.1442839019	39.1779257872	-0.0214155142	-0.4325770835	-0.2407946087	0.4955437428
2277	FP	Bare	0.1	Metatarse2	27.4302021066	-12.8427433071	8.5369675851	31.4679497077	-0.0717006495	-0.3796895111	-0.1805847496	0.4265160721
2277	FP	Shod	0.1	Metatarse2	31.4234687394	-17.3782316972	10.3184186559	37.3618399988	-0.1423341237	-0.4615081061	-0.1681889082	0.5114061435
2277	FP	Bare	0.1	Metatarse3	27.757092624	-15.1763445254	11.3902994023	33.6231548871	-0.0979811446	-0.3758436567	-0.1491999521	0.4160761766
2277	FP	Shod	0.1	Metatarse3	32.0418848993	-20.1151127041	14.0725960884	40.3650604814	-0.1658399986	-0.4418639085	-0.1557394124	0.4969923373
2277	FP	Bare	0.1	Metatarse4	27.7118270028	-16.8029466744	14.2473038716	35.4015542086	-0.115980604	-0.3946227322	-0.1335740962	0.4324588309
2277	FP	Shod	0.1	Metatarse4	31.9020416856	-21.7144671913	17.922428869	42.5496393131	-0.1838771932	-0.4564125554	-0.1236313632	0.5073538773
2277	FP	Bare	0.1	Metatarse5	25.3338838861	-17.3949288011	16.0861030257	34.6864805263	-0.1418568094	-0.3458892531	-0.13288786	0.3967643043
2277	FP	Shod	0.1	Metatarse5	28.9402432645	-22.306333639	20.8363603535	42.062621333	-0.1991883732	-0.400348076	-0.131718375	0.4661591148
2277	FP	Bare	0.1	SesamoidLateral	44.6047832143	-10.5916492627	9.0250261494	46.7249485467	-0.1346798729	-0.3100538295	-0.2355069903	0.4119897909
2277	FP	Shod	0.1	SesamoidLateral	50.9652922488	-16.6188654846	7.6201447324	54.1453073659	-0.1241928567	-0.3938619489	-0.2745359985	0.4959043405
2277	FP	Bare	0.1	SesamoidMedial	45.6796327883	-8.6596225201	5.1997366636	46.7830650475	-0.1198903545	-0.3375303165	-0.1122544692	0.3753684557
2277	FP	Shod	0.1	SesamoidMedial	52.6549258927	-14.4477764321	2.9267389547	54.6794775534	-0.182529521	-0.4646815362	-0.2081868353	0.5409137773
2277	FP	Bare	0.1	PhalanxProximal1	50.5173247158	-12.4323039899	6.4725959484	52.4257262921	-0.1477663848	-0.2309965927	-0.2067180018	0.3434045175
2277	FP	Shod	0.1	PhalanxProximal1	58.2239922159	-19.4930328776	7.9846222379	61.9174110619	-0.0863862453	-0.4237620049	-0.2887987539	0.5200399412
2277	FP	Bare	0.1	PhalanxProximal2	45.5186352515	-20.5985494477	4.6460909716	50.1780086873	-0.2614929002	-0.0005249724	-0.2198925707	0.3416599992
2277	FP	Shod	0.1	PhalanxProximal2	53.0266802624	-28.1985991916	9.1726056103	60.7546418778	-0.1782811672	-0.1918234798	-0.2827838914	0.3854181511
2277	FP	Bare	0.1	PhalanxProximal3	42.9812928309	-23.624420156	6.5668321505	49.4836139103	-0.4003078678	0.0219278574	-0.2197179989	0.4571686986
2277	FP	Shod	0.1	PhalanxProximal3	50.3917529581	-30.9557115625	12.0617764716	60.3578602684	-0.2719570111	-0.14121293	-0.2682461196	0.407256293
2277	FP	Bare	0.1	PhalanxProximal4	41.4770553924	-23.7463506402	11.9950669934	49.2759264238	-0.3368891794	-0.0018558729	-0.1744738707	0.3793927978
2277	FP	Shod	0.1	PhalanxProximal4	47.9277672517	-31.4669645752	17.4021112775	59.9172279918	-0.3179898561	-0.1414754387	-0.2434215836	0.4247198085
2277	FP	Bare	0.1	PhalanxProximal5	36.9654798715	-24.909123423	15.8027758064	47.2931163598	-0.1993133018	0.0784299056	-0.180274558	0.2799570657
2277	FP	Shod	0.1	PhalanxProximal5	41.8185310833	-31.5728607889	20.0441811314	56.1017315026	-0.3067179457	-0.0118309885	-0.2059883834	0.3696580644
2277	FP	Bare	1	Tibia	9.96217883279271E-14	1.04338176417814E-13	2.11713420923813E-13	2.56190414276398E-13	-1.88611051096479E-16	2.39978746000898E-17	-6.33061909082733E-16	6.60997282379069E-16
2277	FP	Shod	1	Tibia	6.60286888789835E-14	7.14425604979462E-14	-1.73172431381201E-13	1.98626579782408E-13	-8.98282814199941E-16	4.91641233185114E-16	-1.44122056605352E-16	1.03411521778518E-15
2277	FP	Bare	1	Fibula	-0.7342127393	-0.499368853	0.1396383882	0.8988528675	0.0075023232	0.0077218249	0.005284297	0.0119931325
2277	FP	Shod	1	Fibula	-0.0371393301	-0.530923797	0.0989912485	0.5413489404	-0.003431911	0.0042723452	0.0271372407	0.0276850281
2277	FP	Bare	1	Calcaneus	-0.3466001343	-5.8591636947	6.7438563232	8.9403315913	-0.1952472598	-0.1579953114	-0.0154790448	0.2516418322
2277	FP	Shod	1	Calcaneus	1.8791481959	-5.3550287585	3.590831998	6.7157728806	-0.1334430505	-0.2761243734	-0.018505402	0.3072363377
2277	FP	Bare	1	Talus	-1.5168904714	-0.7944769826	0.0313274075	1.7126388366	-0.1085738986	0.1637472163	0.0309421099	0.1988940835
2277	FP	Shod	1	Talus	-1.2179697924	-0.9771268596	0.4260680516	1.6185676691	-0.0464966012	0.0696056734	0.0521698622	0.0986335553
2277	FP	Bare	1	Navicular	4.9754686087	-7.0855230215	-5.5053785052	10.2600739202	-0.3918607364	-0.4197810333	-0.0069779582	0.574299264
2277	FP	Shod	1	Navicular	7.4051989131	-5.6801273524	-2.2405450326	9.5979612276	-0.3348825689	-0.5302523225	-0.0187729558	0.6274283101
2277	FP	Bare	1	CuneiformMedial	15.2075718375	-11.5620965587	-6.4774582411	20.1720049397	-0.1784487445	-0.444958699	-0.1603797145	0.5055233437
2277	FP	Shod	1	CuneiformMedial	18.6553177213	-9.6151413183	-1.3620681856	21.0315727323	-0.1552164964	-0.5457892181	-0.1599634296	0.589547564
2277	FP	Bare	1	CuneiformIntermediate	10.9306898857	-12.507960944	0.4944681519	16.6184706609	-0.2198402646	-0.4381954201	-0.1554276306	0.5142982757
2277	FP	Shod	1	CuneiformIntermediate	13.7554494049	-10.4598913434	6.2247376331	18.3676093667	-0.1737470023	-0.5382427441	-0.1557612035	0.5866471043
2277	FP	Bare	1	CuneiformLateral	11.8432519665	-15.8691049444	4.5349253802	20.3139522763	-0.3627588694	-0.4327487755	-0.060509263	0.5679144926
2277	FP	Shod	1	CuneiformLateral	15.5906613841	-13.5278084775	10.0489847121	22.9576222275	-0.3115275062	-0.5385658653	-0.056100944	0.6246998434
2277	FP	Bare	1	Cuboid	10.6618102922	-16.0372933649	8.1687569407	20.918832834	-0.3888865312	-0.4231008877	-0.0343641023	0.575697826
2277	FP	Shod	1	Cuboid	15.0631467462	-13.7992940103	11.9129658401	23.6482062785	-0.3324426781	-0.5445043629	-0.0448604546	0.6395432713
2277	FP	Bare	1	Metatarse1	34.1989218151	-16.4927550648	-2.2472970242	38.0345575347	-0.0296571243	-0.3728639386	-0.2760565283	0.4648809187
2277	FP	Shod	1	Metatarse1	38.977394888	-14.7776216021	4.6067492204	41.9384972412	-0.0269569987	-0.4833037789	-0.2424715383	0.5413886491
2277	FP	Bare	1	Metatarse2	28.5421411268	-23.4971938736	2.5522539793	37.0578728533	-0.1766242578	-0.439993398	-0.1899271387	0.5107471358
2277	FP	Shod	1	Metatarse2	33.2331127438	-20.8750752317	10.4659735736	40.6170549328	-0.1897604992	-0.5278219646	-0.1433757102	0.5789314879
2277	FP	Bare	1	Metatarse3	28.5135675093	-27.0476517488	7.4539212124	40.0019991834	-0.2156188438	-0.4622879654	-0.1301219349	0.5264345797
2277	FP	Shod	1	Metatarse3	33.9015826334	-24.3748699724	15.2603706495	44.4559389011	-0.2253026371	-0.51858324	-0.1189098932	0.5777797312
2277	FP	Bare	1	Metatarse4	27.8040385568	-29.9674478694	12.4485029776	42.732630603	-0.260378626	-0.4600585997	-0.1319239766	0.5448439039
2277	FP	Shod	1	Metatarse4	33.6185398057	-26.5485202551	20.4771941914	47.479949751	-0.2489162951	-0.5197430031	-0.0999769941	0.5848824759
2277	FP	Bare	1	Metatarse5	23.9732804034	-30.9880147136	17.1500981439	42.7679914835	-0.2837354693	-0.3867228239	-0.1614332112	0.5060840254
2277	FP	Shod	1	Metatarse5	30.5816291132	-27.5175079821	24.79424821	48.0333637076	-0.2644823007	-0.4593132171	-0.124508233	0.5444463416
2277	FP	Bare	1	SesamoidLateral	46.3111718835	-23.6023228004	2.7855844352	52.0533741793	-0.3185670607	-0.2419009834	-0.2141020273	0.4536967445
2277	FP	Shod	1	SesamoidLateral	53.8684566865	-20.5262316864	8.3101573042	58.2425577001	-0.1477905527	-0.4327546517	-0.2575025987	0.5248106557
2277	FP	Bare	1	SesamoidMedial	47.1914335501	-21.4753415787	-2.1678168148	51.8933630263	-0.4015755209	-0.3463423279	-0.0249935161	0.5308866008
2277	FP	Shod	1	SesamoidMedial	55.5266273273	-18.4119280141	2.7427605677	58.5638811135	-0.2127282444	-0.4770699252	-0.1773919073	0.551649262
2277	FP	Bare	1	PhalanxProximal1	53.1161466153	-26.2218941187	-7.3633904588	59.691978368	-0.3725553768	-0.1390832218	-0.1984510511	0.4444372521
2277	FP	Shod	1	PhalanxProximal1	61.5038514009	-23.1685600968	6.4915455613	66.042759466	-0.1456236379	-0.4078307487	-0.2848462588	0.5183334396
2277	FP	Bare	1	PhalanxProximal2	47.8600977122	-37.3534845412	-8.724443646	61.3350444471	-0.5668760796	0.1254858912	-0.2661964569	0.6387141396
2277	FP	Shod	1	PhalanxProximal2	56.4792196476	-33.4840063778	7.4467941971	66.0797675459	-0.2800651254	-0.1655273783	-0.2808075844	0.4297542168
2277	FP	Bare	1	PhalanxProximal3	44.774642337	-41.6275836344	-3.4846649067	61.2353427781	-0.7331881943	0.1088791668	-0.2759496688	0.790928455
2277	FP	Shod	1	PhalanxProximal3	53.5439839633	-36.9353872442	11.6443576369	66.0815565367	-0.3900174522	-0.1262606461	-0.2631990485	0.4871643489
2277	FP	Bare	1	PhalanxProximal4	43.3393143603	-43.0167630665	4.3081061186	61.2151766499	-0.5714049531	0.1670080704	-0.2733558086	0.6550715336
2277	FP	Shod	1	PhalanxProximal4	50.8242493385	-37.7233083816	18.90152046	66.0561866276	-0.410079615	-0.1412695935	-0.2271587606	0.4896156566
2277	FP	Bare	1	PhalanxProximal5	37.7813635612	-44.2900638686	12.232212542	59.4867061931	-0.3422385133	0.2067317227	-0.2847554035	0.4908674414
2277	FP	Shod	1	PhalanxProximal5	44.2143453588	-38.3560964582	23.5723294674	63.1011345979	-0.3567730441	-0.0062489169	-0.1858763547	0.4023382572
2277	IN	Bare	0.1	Tibia	7.10242192563874E-14	8.2113984054862E-14	-1.15241846357944E-13	1.58328232638179E-13	-6.53743424563527E-16	3.69966596557166E-16	-6.96429892851316E-16	1.02433897874924E-15
2277	IN	Shod	0.1	Tibia	3.81561453755545E-14	1.05785250036302E-13	-5.79544051651256E-14	1.26511357724146E-13	-9.14065186912679E-16	1.4033738016202E-15	-1.07548035750674E-15	1.99038468452268E-15
2277	IN	Bare	0.1	Fibula	0.2810303576	-0.9010651599	0.4400963529	1.0414323233	-0.0013138872	0.005396496	0.0272795674	0.0278392396
2277	IN	Shod	0.1	Fibula	0.4915540555	-0.7143084396	0.2912537814	0.914707987	0.0002614872	-0.0058476145	0.0280538122	0.0286579719
2277	IN	Bare	0.1	Calcaneus	7.0881369876	0.5523327651	-4.8096579289	8.5836802615	0.1279091693	-0.3977469158	-0.0897201574	0.4273325067
2277	IN	Shod	0.1	Calcaneus	5.2675716578	0.0762105154	-3.8427048233	6.5206977826	0.1178997769	-0.2314987653	-0.0219665707	0.2607193241
2277	IN	Bare	0.1	Talus	-0.2047221622	-0.8248069439	1.7471348858	1.9428581954	0.1519860424	-0.2262676932	0.0079672406	0.2726908561
2277	IN	Shod	0.1	Talus	0.0987385143	-0.7684853842	1.5385044022	1.7225895842	0.1213614047	-0.1861776281	0.0086362026	0.2224079219
2277	IN	Bare	0.1	Navicular	10.3932454897	-0.6871409813	8.5274987033	13.4614244667	0.0508438392	-0.55665188	-0.1938630848	0.5916327468
2277	IN	Shod	0.1	Navicular	6.8120872521	0.2413124647	6.2353890289	9.2381188982	0.0546929393	-0.3442783732	-0.1062065069	0.3644156115
2277	IN	Bare	0.1	CuneiformMedial	21.64179854	-0.5976077854	16.2549202584	27.0729941403	0.2605555373	-0.5134414851	-0.3290407852	0.6631584915
2277	IN	Shod	0.1	CuneiformMedial	14.575063821	1.1247464843	11.4684762499	18.5801907292	0.1912182683	-0.3211054269	-0.2100889187	0.4287312388
2277	IN	Bare	0.1	CuneiformIntermediate	16.5959249981	-3.8924691028	19.9820649295	26.2651663064	0.2225616584	-0.5090100665	-0.3255537515	0.6439023099
2277	IN	Shod	0.1	CuneiformIntermediate	11.7505981118	-1.2230505166	13.4796660168	17.9241123762	0.1653384114	-0.3057309879	-0.2029052785	0.4024658735
2277	IN	Bare	0.1	CuneiformLateral	19.1123223986	-4.5408789505	20.1114649794	28.1135460717	0.0862540799	-0.5525349836	-0.2304915263	0.6048644626
2277	IN	Shod	0.1	CuneiformLateral	13.2923241028	-1.3084016914	12.8646715672	18.5444754462	0.0676891758	-0.3393775065	-0.1235770158	0.3674645497
2277	IN	Bare	0.1	Cuboid	19.8138567593	-3.1062169827	15.8064278476	25.5358701619	0.0618880179	-0.5353628454	-0.1999986234	0.5748416759
2277	IN	Shod	0.1	Cuboid	13.5942806934	-0.3012775655	9.6393284074	16.6676899386	0.0521167955	-0.3402728994	-0.1082508771	0.3608601653
2277	IN	Bare	0.1	Metatarse1	41.7204288753	0.944726593	34.7283206013	54.2912787256	0.3734533883	-0.4331543407	-0.3801501449	0.686734482
2277	IN	Shod	0.1	Metatarse1	28.9929812419	4.2237647442	24.1050426152	37.9405617959	0.2784766793	-0.2699979431	-0.250223389	0.4615841144
2277	IN	Bare	0.1	Metatarse2	36.8423476965	-5.1996318839	33.9441010607	50.3646379153	0.244517493	-0.5076996138	-0.3235134519	0.6497758505
2277	IN	Shod	0.1	Metatarse2	24.9343995001	-0.4984139613	21.5765085544	32.9775441218	0.1505678625	-0.3141551462	-0.1775845463	0.3910248179
2277	IN	Bare	0.1	Metatarse3	37.793396913	-6.9995823349	36.3364362105	52.8930203294	0.2126970267	-0.5353119097	-0.2899660852	0.6448869641
2277	IN	Shod	0.1	Metatarse3	25.3002455773	-1.2979992837	21.9832812035	33.5417930482	0.1184280341	-0.2968351158	-0.1526824673	0.3541867037
2277	IN	Bare	0.1	Metatarse4	37.9866454324	-7.8080375323	36.0533523201	52.9508724652	0.1706892728	-0.5176089971	-0.2717629252	0.6090229792
2277	IN	Shod	0.1	Metatarse4	25.3327352518	-1.4231817652	21.6286298023	33.3402241863	0.1083311691	-0.2877876338	-0.1395898833	0.3377020875
2277	IN	Bare	0.1	Metatarse5	35.7485146953	-7.4418655936	32.1833280291	48.6734452187	0.1331314134	-0.4490897898	-0.25958149	0.5355260614
2277	IN	Shod	0.1	Metatarse5	23.465211193	-0.9658702505	18.4554911713	29.8689503674	0.073067582	-0.2290669905	-0.1130772756	0.2657010123
2277	IN	Bare	0.1	SesamoidLateral	57.2769160276	2.7259104019	44.1366683608	72.3610474713	0.1614736027	-0.3701473397	-0.3584839566	0.5399940042
2277	IN	Shod	0.1	SesamoidLateral	39.2154741324	7.7527968053	30.5713837614	50.3246338767	0.1135887122	-0.1700031938	-0.1995743465	0.285715595
2277	IN	Bare	0.1	SesamoidMedial	57.8661406534	4.5005287829	41.3510408307	71.2646726733	0.0685823938	-0.5003644137	-0.1578170691	0.5291259949
2277	IN	Shod	0.1	SesamoidMedial	40.0950964639	9.3819050382	29.3756200277	50.5822494024	0.1240728825	-0.3289171573	-0.2239577769	0.4168185006
2277	IN	Bare	0.1	PhalanxProximal1	62.5719773332	0.6409891798	48.0425243735	78.8907305245	0.0524897626	-0.2513012011	-0.2309875739	0.3453443617
2277	IN	Shod	0.1	PhalanxProximal1	44.9883160296	4.7178454432	36.6193015809	58.1994836152	0.189881641	-0.205021091	-0.292000742	0.4041696657
2277	IN	Bare	0.1	PhalanxProximal2	58.9323667626	-6.7249929996	41.5348901687	72.411300806	-0.1542001223	0.0035757362	-0.1740939512	0.2325922773
2277	IN	Shod	0.1	PhalanxProximal2	40.5067633701	-1.3019482241	27.4699806312	48.9601142133	0.0309686705	0.0259521061	-0.2166062048	0.2203425023
2277	IN	Bare	0.1	PhalanxProximal3	56.5352885271	-10.1643089419	43.1720156756	71.8566278266	-0.2815082406	0.0398647042	-0.1777395987	0.3353020267
2277	IN	Shod	0.1	PhalanxProximal3	37.8641431034	-2.8125960265	26.1088959321	46.0790459554	-0.0491946367	0.0716734729	-0.1849108801	0.2043262895
2277	IN	Bare	0.1	PhalanxProximal4	55.0732190901	-11.2332965502	44.525257629	71.7059619506	-0.1686208775	0.0036831974	-0.1961763815	0.2587116907
2277	IN	Shod	0.1	PhalanxProximal4	36.2324898651	-2.8402331014	25.4522155487	44.369759096	-0.0489240815	0.0714756445	-0.174703447	0.1949964817
2277	IN	Bare	0.1	PhalanxProximal5	49.8148617497	-12.7653607843	42.4294845157	66.6688536227	0.0113477745	0.1119197503	-0.1641125881	0.1989666909
2277	IN	Shod	0.1	PhalanxProximal5	31.1393018688	-2.3259718822	21.0217544206	37.6428004403	-0.0598328799	0.1524850956	-0.1119030341	0.1983783429
2277	IN	Bare	1	Tibia	8.28509196939068E-14	1.40372096028806E-13	-2.28482800798966E-13	2.80665264146789E-13	-2.20775974027057E-17	4.12575933218895E-16	-6.80162032114148E-16	7.95818265000349E-16
2277	IN	Shod	1	Tibia	-9.40895603790572E-16	1.86094858344654E-15	4.76402837362307E-17	2.08582927491648E-15	-5.99683894426667E-16	2.01183662459295E-16	-3.93078681994475E-16	7.4471906751055E-16
2277	IN	Bare	1	Fibula	0.3735803724	-0.7831492604	0.2417500987	0.9007375694	0.0012131479	0.0002597044	0.0263897802	0.0264189265
2277	IN	Shod	1	Fibula	0.4986995856	-0.754900912	0.2464446661	0.9377161815	-0.0006065239	-0.001382769	0.0276071029	0.0276483643
2277	IN	Bare	1	Calcaneus	6.6484800507	-0.0463891011	-4.2867356435	7.9107863965	0.1150276995	-0.3732293563	-0.0776034706	0.398188175
2277	IN	Shod	1	Calcaneus	5.0686869544	-0.8615403667	-3.1753767743	6.0429179131	0.1099163197	-0.2269876344	-0.0155415141	0.2526786935
2277	IN	Bare	1	Talus	-0.1571362302	-0.8350529434	1.6249495985	1.8337029232	0.1411691988	-0.2099857068	0.009567729	0.2532079801
2277	IN	Shod	1	Talus	-0.2198304686	-0.8886877546	1.5117586239	1.7673441931	0.1163867362	-0.168503206	0.0236971717	0.2061571215
2277	IN	Bare	1	Navicular	10.3830048055	-1.0931775597	7.5633349106	12.8920852052	0.0164580577	-0.537348148	-0.1930400082	0.5712077946
2277	IN	Shod	1	Navicular	6.8024811871	-0.1038786911	5.9354726046	9.0285312274	0.0336059581	-0.3762414238	-0.1092598903	0.3932234645
2277	IN	Bare	1	CuneiformMedial	21.8376317403	-1.0247458716	15.2534534362	26.6570835962	0.2707485424	-0.4928877018	-0.3514174024	0.6631268736
2277	IN	Shod	1	CuneiformMedial	15.2759405422	0.8247363325	11.9306731599	19.4003997772	0.2194700107	-0.3371023141	-0.2486874918	0.4729170375
2277	IN	Bare	1	CuneiformIntermediate	16.6926168098	-4.4710162701	18.6644169383	25.4360748169	0.2237835962	-0.4877851545	-0.3376445334	0.6340483309
2277	IN	Shod	1	CuneiformIntermediate	12.0436016812	-1.8689540201	13.8382411978	18.4401260851	0.1888977839	-0.3279835585	-0.2358217297	0.4459455971
2277	IN	Bare	1	CuneiformLateral	18.7838162888	-5.1795571873	18.6513142469	26.9727842494	0.0757099351	-0.5290903323	-0.2307038636	0.5821450392
2277	IN	Shod	1	CuneiformLateral	13.7170523272	-2.4587186008	13.3407294557	19.2919124018	0.0465469516	-0.375003352	-0.1247845348	0.3979513951
2277	IN	Bare	1	Cuboid	19.3075997361	-3.7546425942	14.6120523003	24.502914541	0.0430794308	-0.5089472988	-0.1882976499	0.5443704578
2277	IN	Shod	1	Cuboid	13.9664107526	-1.7239575602	10.484108905	17.5484813734	0.0214915033	-0.3849302946	-0.1133455499	0.4018462767
2277	IN	Bare	1	Metatarse1	42.9035772858	0.1817272876	34.5510764017	55.0865396375	0.3982805183	-0.3966077234	-0.4233263084	0.7036549018
2277	IN	Shod	1	Metatarse1	29.9464024492	4.1660973846	26.168713004	39.986809417	0.3154419541	-0.264876942	-0.2621048581	0.4882236961
2277	IN	Bare	1	Metatarse2	36.9078821873	-6.2320161109	32.11552828	49.3197419809	0.2456603923	-0.4764026476	-0.3453573268	0.6376364122
2277	IN	Shod	1	Metatarse2	25.9869689954	-1.056918178	22.9735403002	34.7019190756	0.18224126	-0.3222187195	-0.1944183096	0.418133064
2277	IN	Bare	1	Metatarse3	37.2774092716	-8.011440829	33.7054340948	50.8905169327	0.198445095	-0.5060141311	-0.2954713189	0.6186550387
2277	IN	Shod	1	Metatarse3	26.4985053445	-2.2781686568	23.8649316281	35.7336787853	0.1468026269	-0.3279661276	-0.1613720272	0.3938955741
2277	IN	Bare	1	Metatarse4	36.5707133664	-8.337095137	32.4401554043	49.5912080323	0.1317297181	-0.4755884819	-0.2452252407	0.5510649158
2277	IN	Shod	1	Metatarse4	26.3770295517	-3.0786925414	23.6293532049	35.5467631243	0.1223300829	-0.3127165285	-0.1419770228	0.3645733827
2277	IN	Bare	1	Metatarse5	34.065391044	-7.7076324479	28.8010553237	45.2698492674	0.0794420472	-0.4066115999	-0.2109434055	0.4649098325
2277	IN	Shod	1	Metatarse5	24.7656294115	-2.9740363702	20.3933922245	32.2191207034	0.0846943561	-0.2522769963	-0.1315972352	0.2968748038
2277	IN	Bare	1	SesamoidLateral	58.2994913159	1.6034610187	44.6804167529	73.4693229596	0.1162490967	-0.2609521331	-0.2858828138	0.4041520153
2277	IN	Shod	1	SesamoidLateral	40.0860217231	7.9203633625	33.6561193245	52.9372804493	0.1432312909	-0.2009878696	-0.2794713139	0.3728478801
2277	IN	Bare	1	SesamoidMedial	59.0762731537	3.2438560973	42.860548347	73.0585741492	-0.0139777034	-0.5570161059	-0.136965281	0.5737785345
2277	IN	Shod	1	SesamoidMedial	40.9180749283	9.2089143018	32.5872696431	53.1133043714	0.1333956098	-0.3207554863	-0.1987858973	0.4002428059
2277	IN	Bare	1	PhalanxProximal1	64.3102534131	-0.2907732843	47.9522432907	80.2203894267	0.0387398928	-0.1865018989	-0.2405544008	0.3068389763
2277	IN	Shod	1	PhalanxProximal1	45.8652603395	5.1319133877	39.1101327021	60.4943065172	0.1793599742	-0.1543660885	-0.2826249978	0.3686133191
2277	IN	Bare	1	PhalanxProximal2	59.1307464361	-8.5125052587	38.2510093632	70.936927176	-0.1648969109	0.0865579334	-0.2009333202	0.2739661772
2277	IN	Shod	1	PhalanxProximal2	41.6073936282	-1.1954297692	28.5050962868	50.4494278579	-0.0014821579	0.0704168227	-0.1994353058	0.2115068956
2277	IN	Bare	1	PhalanxProximal3	55.8587241665	-11.9946008921	38.7352091914	69.0252413772	-0.3321787625	0.0935683724	-0.2034599942	0.4006166993
2277	IN	Shod	1	PhalanxProximal3	38.9623336866	-3.1151912075	27.4792567427	47.7794664442	-0.1454829173	0.1115460544	-0.1603432365	0.243552366
2277	IN	Bare	1	PhalanxProximal4	53.0626775512	-12.232505693	38.8955234534	66.918933712	-0.1690814848	0.05589531	-0.2178676653	0.2813879062
2277	IN	Shod	1	PhalanxProximal4	37.4540913671	-3.974105503	27.5339141258	46.6553201871	-0.0745310304	0.1185783303	-0.1620518478	0.2141879929
2277	IN	Bare	1	PhalanxProximal5	47.041428521	-12.574767485	36.284810007	60.7256800031	0.0084821764	0.146287584	-0.1583776853	0.2157672258
2277	IN	Shod	1	PhalanxProximal5	32.8131292662	-4.3743691349	23.4683906954	40.5783429849	-0.0598892516	0.169756781	-0.1010362904	0.2064277576
2277	EV	Bare	0.1	Tibia	-5.17596795205488E-14	-2.42548594572088E-14	7.62244539779704E-16	5.71659308338218E-14	-6.04944685330913E-16	1.35020177062605E-16	-8.18104529479263E-16	1.02639346338459E-15
2277	EV	Shod	0.1	Tibia	2.12043925392233E-14	3.98719399694922E-14	-1.71314460315488E-13	1.7716670729309E-13	7.70860892547643E-16	-7.21201240141224E-16	-2.4783354775455E-16	1.08433353348183E-15
2277	EV	Bare	0.1	Fibula	0.2547513438	-0.839317438	0.3594400882	0.9479183435	-0.0028853948	0.0007428691	0.0302899441	0.030436131
2277	EV	Shod	0.1	Fibula	0.3886563905	-0.7403159119	0.2785157059	0.8813015589	-0.0049876826	-0.0071583058	0.0257236707	0.0271629445
2277	EV	Bare	0.1	Calcaneus	7.2252816253	-0.2568557282	-4.2511221553	8.3870560395	0.0868303613	-0.4637096855	-0.106452685	0.4836303942
2277	EV	Shod	0.1	Calcaneus	7.4160759788	-0.9467939074	-3.4922776688	8.251703154	0.0539124188	-0.5102153004	-0.1195672818	0.526804078
2277	EV	Bare	0.1	Talus	-0.166733512	-0.8043867253	1.5400741972	1.7454703094	0.13266877	-0.2066864038	0.0149363845	0.246055619
2277	EV	Shod	0.1	Talus	0.0241574135	-0.7917364649	1.5101501945	1.7052811559	0.1148564969	-0.180204343	0.0217284109	0.2147969831
2277	EV	Bare	0.1	Navicular	11.5994660808	-1.5531275531	7.8247637581	14.0778814609	-0.0194747476	-0.6406527527	-0.1849683763	0.6671045762
2277	EV	Shod	0.1	Navicular	12.9399640826	-2.4673021558	7.3589025381	15.0891913949	-0.0732145234	-0.7180845521	-0.1845846669	0.7450350929
2277	EV	Bare	0.1	CuneiformMedial	23.5812391519	-2.992030073	13.2957169607	27.2360638381	0.096768345	-0.6149912233	-0.26683484	0.6773323771
2277	EV	Shod	0.1	CuneiformMedial	26.0406394833	-5.5472266063	11.974669666	29.1938236846	-0.0142007691	-0.705470117	-0.2404899343	0.7454697555
2277	EV	Bare	0.1	CuneiformIntermediate	17.7760452005	-5.3867795026	19.5158463682	26.9420384501	0.0745770703	-0.6083392902	-0.2588976014	0.6653317965
2277	EV	Shod	0.1	CuneiformIntermediate	19.2944132323	-7.1915784582	19.8587802834	28.6070679561	-0.0250548111	-0.7065953532	-0.2397204568	0.7465725914
2277	EV	Bare	0.1	CuneiformLateral	20.7420649024	-6.6219838221	21.2823779313	30.4470612139	-0.0078651468	-0.6383651321	-0.2035847715	0.6700885476
2277	EV	Shod	0.1	CuneiformLateral	22.3546028067	-8.8511279733	22.6919450869	33.0604764768	-0.0696138564	-0.7073770156	-0.1991904248	0.7381769141
2277	EV	Bare	0.1	Cuboid	21.4671971078	-5.6899122481	18.0373180581	28.610496252	-0.0210617053	-0.6469008251	-0.192251017	0.6751923626
2277	EV	Shod	0.1	Cuboid	22.9417303799	-8.1425441073	20.035362678	31.5283963278	-0.0712247275	-0.7219301298	-0.2035895874	0.7534618731
2277	EV	Bare	0.1	Metatarse1	46.4011592958	-5.7250963083	26.3433163122	53.6639043125	0.1703197217	-0.5908194756	-0.3527067228	0.7088571737
2277	EV	Shod	0.1	Metatarse1	50.3189642021	-11.5606420493	22.8800209113	56.472488522	0.0321443221	-0.7012825489	-0.2843469078	0.7574190615
2277	EV	Bare	0.1	Metatarse2	40.003526712	-10.7709839617	31.2817567308	51.9118921738	0.0696697237	-0.6095029426	-0.2869701178	0.6772736197
2277	EV	Shod	0.1	Metatarse2	43.4594215992	-15.6469758303	31.3170209928	55.805958304	-0.032481602	-0.6993655399	-0.2621549946	0.7475911008
2277	EV	Bare	0.1	Metatarse3	41.4059640791	-12.6316805306	35.3916547967	55.9158514519	0.0418244911	-0.6190249991	-0.2549734875	0.6707851495
2277	EV	Shod	0.1	Metatarse3	44.7359485569	-17.9814468415	36.1299227454	60.2495546987	-0.0731200536	-0.6855312616	-0.2297089945	0.7266814123
2277	EV	Bare	0.1	Metatarse4	42.1486306989	-14.0762081857	38.475830851	58.7795565341	0.0348446102	-0.6685114565	-0.2471113919	0.7135725291
2277	EV	Shod	0.1	Metatarse4	45.0781308492	-19.4032934531	40.6537712547	63.7279749789	-0.071659769	-0.7293777199	-0.2155481555	0.7639293084
2277	EV	Bare	0.1	Metatarse5	39.9667243043	-14.583563124	38.2382956893	57.2030298343	0.036081167	-0.6243155892	-0.2618074757	0.6779490835
2277	EV	Shod	0.1	Metatarse5	42.2989169317	-20.1010974959	42.0385714505	62.9324557263	-0.0699183179	-0.6736673357	-0.2343014587	0.7166682802
2277	EV	Bare	0.1	SesamoidLateral	65.3975662288	-8.5977999999	33.0914880538	73.7957343964	-0.0272904728	-0.5273712069	-0.2721701857	0.5940890252
2277	EV	Shod	0.1	SesamoidLateral	71.8564565534	-16.4599089007	28.492090718	79.0321338628	-0.0491851811	-0.6751014543	-0.3462100524	0.7602910995
2277	EV	Bare	0.1	SesamoidMedial	66.5951965652	-6.253096269	27.8627360148	72.4593229111	-0.0707123884	-0.6230028015	-0.1868779729	0.6542599707
2277	EV	Shod	0.1	SesamoidMedial	74.1490447105	-13.9769054623	21.6550093682	78.5007907509	-0.1060739948	-0.7591986995	-0.2268649788	0.7994386007
2277	EV	Bare	0.1	PhalanxProximal1	71.3169089335	-10.9921115812	34.3201551773	79.9049502111	-0.1118617237	-0.4378081422	-0.2307698513	0.5073891395
2277	EV	Shod	0.1	PhalanxProximal1	77.3441817258	-19.5850218815	33.8184869311	86.6567111494	0.0130599114	-0.7355540743	-0.3470764901	0.8134325095
2277	EV	Bare	0.1	PhalanxProximal2	66.0806520152	-18.2473443185	36.7771202758	77.7957243119	-0.1987823607	-0.1983821135	-0.2620004116	0.3840756509
2277	EV	Shod	0.1	PhalanxProximal2	71.1402614679	-26.6724895861	42.4815435371	87.0461948837	0.0126524172	-0.515582663	-0.3707315065	0.6351593627
2277	EV	Bare	0.1	PhalanxProximal3	63.9716162698	-20.9536770441	41.1905978678	78.9182464488	-0.3224153161	-0.2063023451	-0.2657002308	0.4659494675
2277	EV	Shod	0.1	PhalanxProximal3	68.5952373438	-29.3622273471	47.7077378442	88.5633966786	-0.0094222123	-0.4771105589	-0.378305828	0.6089651575
2277	EV	Bare	0.1	PhalanxProximal4	61.6109914601	-20.8668502973	48.5686226474	81.1803597916	-0.2467359485	-0.2702576569	-0.2115857076	0.4227130718
2277	EV	Shod	0.1	PhalanxProximal4	65.4661913502	-29.176907748	53.3353218743	89.3407561815	-0.1856193995	-0.500318423	-0.2915445352	0.6080882353
2277	EV	Bare	0.1	PhalanxProximal5	56.1767983713	-23.0069032408	52.3765717864	80.1776499037	-0.0505395897	-0.1646358501	-0.2507711292	0.3042127094
2277	EV	Shod	0.1	PhalanxProximal5	59.0194123549	-30.0192503119	55.4383574322	86.358890097	-0.1888905678	-0.3411211888	-0.2607994491	0.4691051744
2277	EV	Bare	1	Tibia	3.88379969365293E-14	5.24370648049233E-14	1.12955112738605E-13	1.30448814732785E-13	-1.42037795999264E-15	8.90871625969351E-16	-8.46149464583912E-16	1.87805610129351E-15
2277	EV	Shod	1	Tibia	-2.04384261022767E-14	-7.30980603577802E-15	-2.27363254131165E-13	2.28397048700134E-13	2.11940210425216E-16	-7.95912789620637E-18	3.49324931118731E-16	4.08668457325812E-16
2277	EV	Bare	1	Fibula	0.2193954901	-0.7511444013	0.315282194	0.8436558271	-0.0049038114	-0.000238141	0.0253853221	0.0258557278
2277	EV	Shod	1	Fibula	0.0917004134	-0.7094128815	0.0744951445	0.7191836545	-0.0105913515	-0.0105813493	0.0214718487	0.0261759807
2277	EV	Bare	1	Calcaneus	6.578246187	-1.3029570944	-3.1702409165	7.41764434	0.0456693262	-0.4950378018	-0.1145523222	0.5101669796
2277	EV	Shod	1	Calcaneus	6.3183351685	-2.5026199749	-1.7751738072	7.0239382177	-0.01129582	-0.5416721525	-0.1069147756	0.5522382508
2277	EV	Bare	1	Talus	-0.3502626242	-0.8494968433	1.3837062765	1.6610153077	0.1060748719	-0.1647929067	0.0243546901	0.1974885604
2277	EV	Shod	1	Talus	-0.403242267	-0.8421770902	1.2474309367	1.5581882168	0.0728022451	-0.1188568677	0.0349681762	0.1437007141
2277	EV	Bare	1	Navicular	12.4155330519	-2.7573476709	6.7702758237	14.407812529	-0.0942830509	-0.7070396231	-0.1761061928	0.7347160767
2277	EV	Shod	1	Navicular	13.4504804719	-4.0204144434	5.8941354229	15.2256359343	-0.2000369401	-0.7996184486	-0.1365555743	0.8354949824
2277	EV	Bare	1	CuneiformMedial	25.645728994	-5.6619502665	11.8201939977	28.8006611485	0.0145813687	-0.6890398597	-0.2602782252	0.7367043498
2277	EV	Shod	1	CuneiformMedial	28.2386352804	-8.4985182632	11.1877006211	31.5406084335	-0.0710484204	-0.7970540686	-0.2464381124	0.8373021017
2277	EV	Bare	1	CuneiformIntermediate	18.9080653107	-7.6233649379	19.390075225	28.1354872714	0.000252899	-0.6878486201	-0.2553926545	0.7337310107
2277	EV	Shod	1	CuneiformIntermediate	20.1802017675	-9.7301692264	20.2165408968	30.1765681015	-0.0718404777	-0.7952238827	-0.2475570731	0.8359584812
2277	EV	Bare	1	CuneiformLateral	21.7366233012	-9.3500322678	22.1152761768	32.3881048585	-0.0732402453	-0.7051607277	-0.2039161943	0.7376974988
2277	EV	Shod	1	CuneiformLateral	23.0366546612	-12.1309331587	24.1242611937	35.4940414073	-0.1705727879	-0.8002565368	-0.179784955	0.8377518909
2277	EV	Bare	1	Cuboid	22.1703459686	-8.6436671386	19.6078797784	30.8335234991	-0.0867508436	-0.7191154623	-0.1967488665	0.7505750285
2277	EV	Shod	1	Cuboid	23.2176005328	-11.7373663407	22.4961692864	34.3933187651	-0.1906446633	-0.8197800997	-0.1748954498	0.8596355146
2277	EV	Bare	1	Metatarse1	50.4068528314	-10.3582058568	24.7581968113	57.1061428419	0.1192762198	-0.6555611249	-0.3637476588	0.7591439682
2277	EV	Shod	1	Metatarse1	55.3015962623	-15.7685400481	25.0611082376	62.7293595576	0.0521247352	-0.7707777322	-0.3483097764	0.8474284635
2277	EV	Bare	1	Metatarse2	43.1489648671	-15.5912569758	31.4630024306	55.6312950158	0.0199856263	-0.6841315151	-0.3060061504	0.7497166927
2277	EV	Shod	1	Metatarse2	46.763454158	-21.1817020512	33.3417375379	61.2140229736	-0.0803477761	-0.7953906725	-0.2848689518	0.8486768564
2277	EV	Bare	1	Metatarse3	44.2382709474	-17.9413716931	36.6619471128	60.1914927606	-0.0163243401	-0.6990443525	-0.2597718357	0.7459295526
2277	EV	Shod	1	Metatarse3	47.675641237	-24.2640807095	39.1389757763	66.2840237528	-0.1411176995	-0.7843333457	-0.2355872631	0.8310200724
2277	EV	Bare	1	Metatarse4	44.7838256272	-19.9241917243	41.1410545297	63.993365449	-0.0360474781	-0.7659232946	-0.2495337884	0.8063529162
2277	EV	Shod	1	Metatarse4	47.3626120543	-26.2766879326	45.2033351168	70.5480180798	-0.1824289942	-0.8406579636	-0.1823708832	0.8793436693
2277	EV	Bare	1	Metatarse5	41.822462278	-20.8384296701	42.1878573191	62.9537433938	-0.0330050807	-0.7107691943	-0.2800530861	0.7646645761
2277	EV	Shod	1	Metatarse5	43.7087462343	-27.4745261964	48.269935639	70.6773710157	-0.1833984025	-0.7733412393	-0.2257218988	0.8262215333
2277	EV	Bare	1	SesamoidLateral	70.7185373192	-15.1989624846	31.7119441431	78.9795377456	-0.0575058982	-0.558722395	-0.3097314226	0.641413437
2277	EV	Shod	1	SesamoidLateral	78.5598512045	-22.0217691847	32.1306645024	87.6868755325	-0.0531195602	-0.7274453669	-0.377261549	0.8211727747
2277	EV	Bare	1	SesamoidMedial	72.8576478358	-12.7737260708	25.3702473665	78.1988131454	-0.1394930266	-0.6294104129	-0.1824144032	0.6699931245
2277	EV	Shod	1	SesamoidMedial	81.7973146831	-19.3791086354	24.7083779743	87.6176607939	-0.1056246275	-0.8160005022	-0.3081053147	0.8786024508
2277	EV	Bare	1	PhalanxProximal1	78.0763924416	-18.2514626647	32.4828383028	86.5111191137	-0.163937993	-0.5362783825	-0.2557153974	0.6163282677
2277	EV	Shod	1	PhalanxProximal1	85.2534547437	-25.8981942555	38.0286155404	96.8764347576	0.048447899	-0.7937672365	-0.4395101771	0.9086158817
2277	EV	Bare	1	PhalanxProximal2	72.0702668799	-26.1176974339	38.2208009935	85.6567984224	-0.2301318498	-0.3413548837	-0.3027651477	0.5110289225
2277	EV	Shod	1	PhalanxProximal2	77.7999683616	-35.4830254425	45.4071744523	96.8178271981	-0.0363919521	-0.5767805091	-0.4112376056	0.7093070549
2277	EV	Bare	1	PhalanxProximal3	69.3398224353	-28.8116188934	43.9111179033	86.9845195086	-0.3739577652	-0.3894352823	-0.2850869219	0.6105561418
2277	EV	Shod	1	PhalanxProximal3	74.2210801221	-38.6092125009	51.1671695065	98.0689515583	-0.086951341	-0.5503944906	-0.3946192938	0.6828023272
2277	EV	Bare	1	PhalanxProximal4	66.4448257496	-29.2926088234	51.9363030882	89.2768244229	-0.3281939905	-0.3572487271	-0.2302056795	0.53696611
2277	EV	Shod	1	PhalanxProximal4	69.8206806977	-38.789343564	58.8309135099	99.1998841311	-0.2302912418	-0.5553162918	-0.2988628176	0.6713637045
2277	EV	Bare	1	PhalanxProximal5	59.3304851251	-31.8612552567	57.7410144364	88.7089104873	-0.0909798165	-0.2873365254	-0.2873508035	0.4164253716
2277	EV	Shod	1	PhalanxProximal5	62.2035545539	-40.6359718107	62.0688818222	96.8148258006	-0.2253279027	-0.3390827232	-0.2759175085	0.4918132048
2279	N	Bare	0.1	Tibia	-9.53772657961678E-16	-2.29048593281603E-16	0	9.8089017793001E-16	-6.28562591950994E-16	4.54699456933763E-16	-5.10299070139959E-17	7.77461625770602E-16
2279	N	Shod	0.1	Tibia	7.40829043895187E-16	-8.5893222480602E-17	0	7.45791738990691E-16	5.53112151206564E-16	1.67630545177684E-16	5.28096067593047E-16	7.82891121482522E-16
2279	N	Bare	0.1	Fibula	0.066457752	-0.0643919776	-0.2118430314	0.2311718615	0.0112493065	-0.0077919865	-0.0061740209	0.0150126775
2279	N	Shod	0.1	Fibula	0.2784096554	0.1024676463	-0.2661134952	0.3985322409	0.007641166	-0.0041550918	0.0024504707	0.0090364269
2279	N	Bare	0.1	Calcaneus	1.1111150186	-3.8307426622	1.2764151027	4.1878874678	-0.0615662009	0.0080668759	0.063070962	0.0885065977
2279	N	Shod	0.1	Calcaneus	0.687377876	-0.6256343096	0.2726244855	0.9686231176	0.0230306823	-0.0030770131	0.0286258461	0.0368689491
2279	N	Bare	0.1	Talus	-0.3883553497	-2.4923434467	-0.1648930051	2.5278024917	-0.0740621982	0.0190121368	0.0843812627	0.1138721565
2279	N	Shod	0.1	Talus	0.0337967154	-1.7435536508	0.5819888582	1.8384320989	0.0112651572	0.0087603444	0.0514349468	0.0533779089
2279	N	Bare	0.1	Navicular	-2.0807138975	-3.9996134825	-1.6166957876	4.7895702941	0.0208429164	-0.0117818722	0.0381159953	0.0450118737
2279	N	Shod	0.1	Navicular	-1.5240938955	-2.4494800167	1.3368931899	3.1796380227	0.0582995265	0.0055696532	0.0446097125	0.0736198497
2279	N	Bare	0.1	CuneiformMedial	-2.7839153195	-3.6932170748	0.0391022674	4.625101713	0.0460139288	0.0275851401	0.010993238	0.0547637917
2279	N	Shod	0.1	CuneiformMedial	-2.0998105789	-2.3767300798	2.7090547534	4.1709744661	0.061131562	0.0123122133	0.0347255727	0.0713759334
2279	N	Bare	0.1	CuneiformIntermediate	-2.2974222133	-3.7083521231	-0.7585781971	4.42780591	0.0425524072	0.019162429	-0.00772674	0.0473033673
2279	N	Shod	0.1	CuneiformIntermediate	-2.1285908711	-2.2914865047	1.9532367713	3.6874033388	0.0590006618	0.007871997	0.0273030304	0.0654866543
2279	N	Bare	0.1	CuneiformLateral	-2.7540037577	-4.0474927203	-1.8513042143	5.2339336366	0.0296174839	-0.0023207383	0.0311856097	0.0430711438
2279	N	Shod	0.1	CuneiformLateral	-2.135161866	-1.7375403593	1.9654889445	3.3824709141	0.0184554218	0.0084309953	0.0370302663	0.0422246954
2279	N	Bare	0.1	Cuboid	-1.8925921569	-3.7374580907	-1.8300165179	4.571592557	-0.0337288096	-0.0097241891	0.0410003588	0.0539742705
2279	N	Shod	0.1	Cuboid	-1.7015470305	-0.9201161731	1.5364283625	2.4703214734	0.0510623682	0.0069864362	0.0372753754	0.0636052619
2279	N	Bare	0.1	Metatarse1	-5.8741417299	-2.5846330743	4.9206154719	8.0869231364	0.0679485049	0.1264182808	0.0285688552	0.1463378301
2279	N	Shod	0.1	Metatarse1	-4.3360475053	-2.0820064291	4.7655166971	6.7709828038	0.0628925371	0.0137016206	0.046776465	0.0795691103
2279	N	Bare	0.1	Metatarse2	-4.5537429817	-2.655619238	2.0741947946	5.6649071242	0.0638840189	0.0759888564	0.0250515604	0.1023867904
2279	N	Shod	0.1	Metatarse2	-3.5897536722	-1.7317412287	3.8307898918	5.5281290058	0.0443704143	0.0079376152	0.034846514	0.0569738443
2279	N	Bare	0.1	Metatarse3	-4.3751193084	-2.9531870966	1.099927761	5.3919221128	0.0738128731	0.0504805899	0.0344415244	0.0958271819
2279	N	Shod	0.1	Metatarse3	-3.5593706308	-1.5610192004	3.0537547217	4.9428046828	0.0239688089	-0.0056506414	0.0446625418	0.0510017273
2279	N	Bare	0.1	Metatarse4	-4.1725681212	-2.8955931628	0.4607540588	5.0997135992	0.0839079397	0.0150063765	0.020126463	0.0875831502
2279	N	Shod	0.1	Metatarse4	-3.8668540304	-0.8299114645	2.388752318	4.6203301579	0.0052814794	-0.0110413789	0.0577138265	0.0589973884
2279	N	Bare	0.1	Metatarse5	-3.8070414266	-2.7341980384	-0.9753501467	4.7875579626	0.0684981352	0.0199292169	0.0009738788	0.0713450534
2279	N	Shod	0.1	Metatarse5	-3.6238918482	-0.1288482964	1.8887633854	4.0885964752	-0.0218119866	0.0166577469	0.0636955542	0.0693568087
2279	N	Bare	0.1	SesamoidLateral	-7.6420243948	-5.21359393	8.1676464598	12.3406866587	-0.2474849036	0.0520538965	0.0682945791	0.2619590334
2279	N	Shod	0.1	SesamoidLateral	-5.2706126752	-2.7644260704	7.0475807472	9.2244134696	-0.0891546332	-0.0328611078	0.0406068409	0.1033311016
2279	N	Bare	0.1	SesamoidMedial	-7.5330430933	-6.2284241823	7.9627622984	12.6073625101	-0.0496443851	0.0113078518	0.0975040054	0.1099975616
2279	N	Shod	0.1	SesamoidMedial	-5.2313988193	-3.2672057458	6.5601253819	9.0042996406	-0.0218813215	0.0020476845	0.0387792109	0.0445736743
2279	N	Bare	0.1	PhalanxProximal1	-10.6295476575	-1.6400550745	0.4642877345	10.7653438009	-0.3220942904	0.0206411986	0.1660086805	0.3629458265
2279	N	Shod	0.1	PhalanxProximal1	-6.7168735513	-1.9994781525	5.42898183	8.8649955949	-0.0402102434	-0.0197200009	0.0555988397	0.0713930885
2279	N	Bare	0.1	PhalanxProximal2	-8.6032045252	-0.5692502203	-0.5776984916	8.6413488219	-0.2625718164	0.0728139984	0.1263963275	0.3003695536
2279	N	Shod	0.1	PhalanxProximal2	-6.454337064	-1.6338583892	5.0639024718	8.3648710937	0.0116258706	-0.0037679748	0.1169869181	0.1176235415
2279	N	Bare	0.1	PhalanxProximal3	-6.8875169029	-0.683698022	-0.5321098531	6.9417917693	-0.2422185762	0.0783221221	0.0554312081	0.2605317875
2279	N	Shod	0.1	PhalanxProximal3	-6.3334643357	-2.9356203592	5.3177352868	8.7754741163	0.1057852649	-0.0117845531	0.1330144465	0.1703591528
2279	N	Bare	0.1	PhalanxProximal4	-4.0502849239	-0.9621100474	-0.1741469498	4.1666282373	-0.2276826301	0.1160226694	-0.0322934907	0.2575723382
2279	N	Shod	0.1	PhalanxProximal4	-5.7022418081	-1.4645460293	3.1762920054	6.6894908337	0.0126463308	0.0142417871	0.036791761	0.0414293598
2279	N	Bare	0.1	PhalanxProximal5	-2.4372468718	-2.0061583995	-0.9656674643	3.3011145829	-0.1709344225	0.2502075714	-0.0471108008	0.3066624091
2279	N	Shod	0.1	PhalanxProximal5	-6.8891611928	-0.6557461027	0.0478709527	6.9204650509	-0.0802763016	0.0862245846	0.105102314	0.1578779909
2279	N	Bare	1	Tibia	-4.52370971731167E-15	5.64604782439153E-14	9.16194373126417E-16	5.66488213934543E-14	-4.3258570431095E-16	-2.81446815767265E-16	3.78557996141392E-16	6.40038169269864E-16
2279	N	Shod	1	Tibia	5.31822202525724E-15	-5.66322646888765E-14	-4.58097186563208E-15	5.70655955242265E-14	5.23668717260294E-16	4.0417645679739E-16	4.7258491636179E-16	8.12972346909176E-16
2279	N	Bare	1	Fibula	0.0081785079	-0.1707299712	-0.4748040859	0.5046330658	0.0055507066	-0.0121536739	-0.0064462434	0.014834965
2279	N	Shod	1	Fibula	0.1892875339	0.0781471759	-0.07190648	0.2170421468	0.0055068172	-0.0078710278	0.003365127	0.0101785163
2279	N	Bare	1	Calcaneus	2.6005378126	-4.9613811686	2.2147500505	6.0235552459	-0.020003332	-0.0646354896	0.0126653404	0.0688352428
2279	N	Shod	1	Calcaneus	3.3281599343	-4.2331308896	2.5372466367	5.9526184299	0.0118950796	-0.0986734854	-0.0139893831	0.1003675868
2279	N	Bare	1	Talus	-0.4759245747	-3.0644274778	-0.1147197131	3.1032854494	-0.0899047831	0.023366734	0.0962670004	0.1337767156
2279	N	Shod	1	Talus	-0.246501143	-2.4506346265	0.0127213175	2.4630336412	-0.0862468472	0.0150534343	0.0931064388	0.1278042781
2279	N	Bare	1	Navicular	1.3780181299	-3.1676250262	-2.0217819004	4.0025472297	0.0653072188	-0.1790177477	-0.0511862211	0.1973129901
2279	N	Shod	1	Navicular	2.5022777512	-2.4144913865	-2.0027067027	4.0127293376	0.0646343774	-0.2184678548	-0.0592963071	0.235418475
2279	N	Bare	1	CuneiformMedial	3.2846904109	-1.1034431321	0.6773438238	3.5306617647	0.1523975781	-0.049140988	-0.0580043769	0.1703066829
2279	N	Shod	1	CuneiformMedial	5.4217684353	-0.6123012307	-0.0896383805	5.4569699286	0.1477993157	-0.1310922467	-0.0724282654	0.2104178427
2279	N	Bare	1	CuneiformIntermediate	2.962692815	-3.3160641026	1.7302911715	4.7715550281	0.1249570989	-0.0787630914	-0.0922269815	0.1741370646
2279	N	Shod	1	CuneiformIntermediate	4.1722089268	-2.7167012647	1.8853040617	5.3237359529	0.1160039827	-0.1563749816	-0.1005359164	0.2191290245
2279	N	Bare	1	CuneiformLateral	2.8933514992	-4.4364914595	1.9572282755	5.6466522728	0.0833992683	-0.1206147028	-0.0575607663	0.1575328102
2279	N	Shod	1	CuneiformLateral	4.6154356694	-3.7178805484	3.605168442	6.9370110052	0.0748267808	-0.1755665938	-0.0735018741	0.204512106
2279	N	Bare	1	Cuboid	3.5798046095	-4.50123522	2.5537621249	6.2926799171	0.0278893377	-0.1235194311	-0.0283103239	0.1297549207
2279	N	Shod	1	Cuboid	5.1354874599	-4.0038610996	4.6557550467	8.0050103192	0.0466036705	-0.1535534074	-0.0412912948	0.1656970792
2279	N	Bare	1	Metatarse1	4.9488785721	2.7861777903	10.331454422	11.7895350322	0.1850290653	0.0570318571	-0.0569949153	0.2018336149
2279	N	Shod	1	Metatarse1	8.7404193749	3.2160998553	7.984204748	12.2672635329	0.1735863199	-0.0397291063	-0.0746346819	0.1930827493
2279	N	Bare	1	Metatarse2	6.338812511	-0.111130676	7.8770438841	10.1114150557	0.1627319802	-0.0237155383	-0.0643700978	0.1766002084
2279	N	Shod	1	Metatarse2	9.3844775733	-0.2209708391	6.4361010733	11.3815923517	0.1258189837	-0.1042547007	-0.0765420393	0.1804387516
2279	N	Bare	1	Metatarse3	6.5653812846	-1.8660199021	7.3121701628	10.0027043432	0.1428355079	-0.053267209	-0.0547184053	0.161967533
2279	N	Shod	1	Metatarse3	9.6338274837	-2.3258135013	6.7030130548	11.9645486518	0.0827250986	-0.1391183541	-0.0569923197	0.1715968615
2279	N	Bare	1	Metatarse4	7.0897429475	-3.0259368944	7.3613312388	10.6587966843	0.1402099704	-0.064805329	-0.0756817178	0.1720066535
2279	N	Shod	1	Metatarse4	10.178213208	-3.5603141941	7.2792183875	13.0099531745	0.034517222	-0.1102310396	-0.0591845393	0.1297887915
2279	N	Bare	1	Metatarse5	7.0697462347	-3.9093929035	6.2627636753	10.2218820943	0.0827082015	-0.0208453498	-0.0886530473	0.1230225102
2279	N	Shod	1	Metatarse5	10.0584448429	-4.3077254961	8.149697008	13.6435469337	-0.0059656979	-0.0969690236	-0.0492780505	0.1089353357
2279	N	Bare	1	SesamoidLateral	7.057941713	1.380199367	16.094278757	17.6279692598	-0.2242097601	-0.0123087554	0.0550237149	0.2311906814
2279	N	Shod	1	SesamoidLateral	12.1380134927	3.3685033319	12.9673800924	18.0784715257	-0.0792906949	-0.0920152633	-0.0813851901	0.1462100275
2279	N	Bare	1	SesamoidMedial	6.8564188667	1.1986605531	14.6821027821	16.2484278902	0.0319127874	-0.0254305614	0.0050891834	0.0411222475
2279	N	Shod	1	SesamoidMedial	12.2108504796	4.3784115109	10.8260518609	16.896116586	0.0582274258	-0.0086144743	-0.0399365319	0.0711306464
2279	N	Bare	1	PhalanxProximal1	4.2157366402	6.017089021	7.5929110283	10.5655143552	-0.3178748891	-0.0457945463	0.1170971208	0.3418381507
2279	N	Shod	1	PhalanxProximal1	11.304024328	6.1887571187	9.4712532285	15.993321056	-0.0687132401	-0.1270813447	-0.0347557812	0.1485905174
2279	N	Bare	1	PhalanxProximal2	7.8629642803	4.2982994126	6.079531827	10.8287715069	-0.3121903076	0.008078114	0.0496195128	0.3162121759
2279	N	Shod	1	PhalanxProximal2	12.7214473822	2.619878015	7.5418684942	15.0192797662	-0.0779537349	-0.0520899178	0.0275405902	0.0977170836
2279	N	Bare	1	PhalanxProximal3	9.8523282746	2.017293056	6.846413743	12.1659863901	-0.2727372776	0.055560937	-0.0185864418	0.2789589506
2279	N	Shod	1	PhalanxProximal3	12.4073883206	-0.9530265015	8.2690225177	14.9408258757	-0.0007135617	-0.074172046	0.0378718025	0.0832843023
2279	N	Bare	1	PhalanxProximal4	12.2687898492	-0.3078556572	7.4422308391	14.3528665893	-0.2430872582	0.0639394031	-0.1365880116	0.2860698294
2279	N	Shod	1	PhalanxProximal4	13.3816401644	-2.7747149394	6.851765805	15.2877084984	-0.0640785989	-0.031032678	-0.03171855	0.077943315
2279	N	Bare	1	PhalanxProximal5	13.1640883786	-3.2049655262	6.7787597716	15.1498056391	-0.1908110721	0.2445417424	-0.1417787614	0.3410436134
2279	N	Shod	1	PhalanxProximal5	12.3274744554	-4.3273079424	5.6466952916	14.2329683549	-0.1309092448	0.0253912189	0.0209858631	0.1349901879
2279	N	Bare	1.5	Tibia	6.97882432654887E-16	0	0	6.97882432654887E-16	2.33528240792411E-15	1.85494861545242E-15	-1.45519973824375E-16	2.98589255558711E-15
2279	N	Shod	1.5	Tibia	6.35251957929448E-16	-5.72621483204008E-17	0	6.37827565791464E-16	-5.99119158004724E-16	-1.70424513304749E-16	2.96538307068226E-16	6.89871906793094E-16
2279	N	Bare	1.5	Fibula	-0.0229659052	-0.0180310382	-0.6351314637	0.6358022706	0.01545641	-0.0146624909	-0.0069596153	0.0224126191
2279	N	Shod	1.5	Fibula	0.1519371623	0.0511545282	-0.3873723271	0.4192362185	0.0109198775	-0.0092008682	0.0002176764	0.0142810043
2279	N	Bare	1.5	Calcaneus	3.5608701408	-5.4016480212	3.0198143624	7.1398092613	-0.016867854	-0.1052491463	-0.0086871343	0.1069456572
2279	N	Shod	1.5	Calcaneus	3.9275464822	-4.8017522514	2.9043643918	6.8496553617	0.0187335018	-0.1239140606	-0.0254248237	0.1278751741
2279	N	Bare	1.5	Talus	-0.4671336259	-2.8269476388	-0.2601228864	2.8770663345	-0.1184731509	0.0168741154	0.1048028737	0.1590731454
2279	N	Shod	1.5	Talus	-0.2858990081	-2.5704948005	-0.2249579117	2.5961101333	-0.102384371	0.0140935774	0.0977959088	0.142285727
2279	N	Bare	1.5	Navicular	3.3053946992	-2.6197676219	-2.7836964644	5.053492111	0.0973847794	-0.269265135	-0.1052339171	0.3050601342
2279	N	Shod	1.5	Navicular	3.7207843548	-2.2974363475	-2.5800996537	5.0773382997	0.0862172867	-0.290283576	-0.1051560039	0.3205553933
2279	N	Bare	1.5	CuneiformMedial	6.3967334558	0.07591584	0.3722598325	6.4080058912	0.2025987382	-0.1070711249	-0.0983278378	0.2493568491
2279	N	Shod	1.5	CuneiformMedial	7.5110191916	0.0062811028	-0.0679807341	7.5113294515	0.1844152596	-0.1640464943	-0.1007755374	0.2666007299
2279	N	Bare	1.5	CuneiformIntermediate	5.4307157264	-3.1247420083	2.2647134756	6.6622528506	0.1560421285	-0.1399180623	-0.1338731737	0.2486930572
2279	N	Shod	1.5	CuneiformIntermediate	5.8327264131	-2.8913621701	2.4469048016	6.9547117637	0.1365512002	-0.1996192698	-0.1273483871	0.2733344011
2279	N	Bare	1.5	CuneiformLateral	5.4678208108	-4.6385633907	3.2274580037	7.8631940021	0.1133826363	-0.1855418887	-0.1030282364	0.2406163589
2279	N	Shod	1.5	CuneiformLateral	6.3200101792	-4.1033465131	4.7450533023	8.9048027554	0.0989057347	-0.2301447567	-0.1083041856	0.2729079515
2279	N	Bare	1.5	Cuboid	6.2371151078	-4.8716326084	4.2306089228	8.9739880207	0.0483147847	-0.1778839498	-0.0649977091	0.1954526034
2279	N	Shod	1.5	Cuboid	6.8900740517	-4.4710728615	6.0630234328	10.2090090664	0.0712541057	-0.1998461192	-0.0736737075	0.2245961579
2279	N	Bare	1.5	Metatarse1	10.0880551056	4.7948841883	12.1185162881	16.480843644	0.2340992423	0.0207166243	-0.0976883993	0.2545086582
2279	N	Shod	1.5	Metatarse1	12.3354314574	4.6738056675	9.9599973842	16.5290313253	0.2141031679	-0.0500426922	-0.1114560548	0.246509411
2279	N	Bare	1.5	Metatarse2	11.4290346958	0.6625637778	9.8580086175	15.1076854196	0.2021914754	-0.0632454337	-0.1120287547	0.2396493678
2279	N	Shod	1.5	Metatarse2	12.9224254595	0.1818843374	8.3425436639	15.3824639266	0.1617975017	-0.1440534958	-0.1059926679	0.2411727324
2279	N	Bare	1.5	Metatarse3	11.6755648612	-1.9111675907	9.6174607946	15.246866187	0.1756284804	-0.0919465799	-0.1035519149	0.2236571836
2279	N	Shod	1.5	Metatarse3	13.1870215754	-2.3642216079	8.8670858908	16.0658735846	0.1110037598	-0.1687766138	-0.0922386567	0.2220705965
2279	N	Bare	1.5	Metatarse4	12.2257575898	-3.4035257262	9.9278702167	16.1125957888	0.157446275	-0.1105937157	-0.1165678582	0.2249630303
2279	N	Shod	1.5	Metatarse4	13.8620079649	-3.846214789	9.831588069	17.4243724989	0.0595228032	-0.1620342302	-0.0863859137	0.1930300027
2279	N	Bare	1.5	Metatarse5	12.0402315845	-4.8299157763	9.3322491365	15.9808052663	0.0951500562	-0.0680631323	-0.127272092	0.1728707858
2279	N	Shod	1.5	Metatarse5	13.6748004309	-5.1411253817	11.0471670396	18.3158738972	0.0070990216	-0.1147971324	-0.0839669347	0.1424051398
2279	N	Bare	1.5	SesamoidLateral	14.1577834124	3.5895211929	19.1744172952	24.1036464494	-0.2174304434	-0.0622805145	0.0221768093	0.2272590395
2279	N	Shod	1.5	SesamoidLateral	17.2974008354	4.6596705153	15.8836988139	23.9416894346	-0.0646704212	-0.0979458337	-0.1004556877	0.1544894653
2279	N	Bare	1.5	SesamoidMedial	13.924239936	3.8630181954	16.8577193942	22.20337971	0.0148042565	-0.0425032525	0.0111082974	0.0463582437
2279	N	Shod	1.5	SesamoidMedial	17.3068209	5.9854877706	13.2422731624	22.5988918318	0.0714133122	-0.1189803567	-0.1084469152	0.1761162113
2279	N	Bare	1.5	PhalanxProximal1	11.1947055148	8.705826443	10.0175911443	17.3627468436	-0.3150738496	-0.1286060901	0.0911525745	0.3523064702
2279	N	Shod	1.5	PhalanxProximal1	16.0963160367	8.4469712018	11.647972387	21.5897654727	-0.0923861681	-0.1472992214	-0.037453519	0.1778623928
2279	N	Bare	1.5	PhalanxProximal2	15.6599140586	5.7610212088	8.4593692452	18.7078379755	-0.3262760352	-0.0405202725	0.0069359894	0.3288556698
2279	N	Shod	1.5	PhalanxProximal2	17.9610296958	3.8415282171	9.1339959326	20.5130643364	-0.1152075151	-0.1171646243	-0.0193626211	0.1654546216
2279	N	Bare	1.5	PhalanxProximal3	17.6693931673	2.5507796942	9.6594304682	20.2982395522	-0.2845838177	0.0070834068	-0.0689338628	0.2928993025
2279	N	Shod	1.5	PhalanxProximal3	17.5066759687	-0.0328559078	10.2928523912	20.3083134044	-0.0631201794	-0.0996185859	0.0268906587	0.1209591965
2279	N	Bare	1.5	PhalanxProximal4	19.495511761	-0.7299979426	10.4904090893	22.1507688056	-0.2215958398	0.0443059334	-0.1679756468	0.2815733472
2279	N	Shod	1.5	PhalanxProximal4	18.5133916901	-2.7795206147	9.5640339017	21.022420203	-0.0794823039	-0.038142951	-0.0448217221	0.098900496
2279	N	Bare	1.5	PhalanxProximal5	19.9571359547	-4.2025462514	10.1342124603	22.7739090342	-0.173633348	0.1972150682	-0.1674102941	0.3115582277
2279	N	Shod	1.5	PhalanxProximal5	17.4858562799	-4.996956618	8.8306707331	20.2164658355	-0.1560127465	0.0109342396	0.0008886327	0.1563979678
2279	FD	Bare	0.1	Tibia	-9.7542490779533E-15	5.59164878348715E-14	4.12287467906887E-15	5.69104303487629E-14	1.23856224994408E-15	4.06670532344833E-16	5.1110068535093E-16	1.40022900963748E-15
2279	FD	Shod	0.1	Tibia	2.07754231874955E-15	5.72621483204008E-17	0	2.0783313113711E-15	7.42337605524043E-16	4.88690221417998E-16	3.61562613899274E-16	9.5948464128115E-16
2279	FD	Bare	0.1	Fibula	0.2482532116	0.0489230734	-0.2776006337	0.3756131467	0.0104689864	-0.0178502008	-0.0052951137	0.0213604208
2279	FD	Shod	0.1	Fibula	0.3732352179	-0.2214871182	-0.3956903752	0.5873090706	0.0002401913	-0.0101708588	-0.0052487814	0.0114478717
2279	FD	Bare	0.1	Calcaneus	1.2452648805	-1.9266411184	1.9350142868	3.0011515976	0.0082951246	-0.0114599146	0.031497579	0.0345287738
2279	FD	Shod	0.1	Calcaneus	0.2288255752	3.9169900458	-0.6026262718	3.9696763831	0.2082819493	-0.0067384086	-0.0362106028	0.2115135558
2279	FD	Bare	0.1	Talus	-0.0896038537	-2.4851336295	1.6593389407	2.9895357043	-0.0112033211	0.0123798182	0.072338976	0.0742408361
2279	FD	Shod	0.1	Talus	0.2826577263	-2.531911109	2.315063927	3.442381478	0.180138558	0.0255631411	0.0216610273	0.183228203
2279	FD	Bare	0.1	Navicular	-0.3366905766	-2.1932487308	2.715149313	3.5065276744	0.0802214058	-0.0211680707	-0.0138612801	0.0841171579
2279	FD	Shod	0.1	Navicular	1.8499166684	0.7547949877	9.9701960011	10.1684175491	0.286091422	-0.0333270893	-0.0779647031	0.2983915072
2279	FD	Bare	0.1	CuneiformMedial	-0.0769509741	-0.5451216538	5.9527576851	5.9781605137	0.1630309771	0.0427350523	-0.0178989742	0.1694867472
2279	FD	Shod	0.1	CuneiformMedial	3.7703600303	3.8668703539	17.5170381296	18.3307099133	0.3439564064	0.0262749369	-0.0766988667	0.3533823679
2279	FD	Bare	0.1	CuneiformIntermediate	0.4449111521	-2.1985109217	5.4285023419	5.8736729465	0.1380559894	0.0297254582	-0.0451969258	0.1482761652
2279	FD	Shod	0.1	CuneiformIntermediate	3.9820495769	-0.4515574156	17.3538307717	17.8105605017	0.3127911598	0.0248547827	-0.0957577788	0.3280634421
2279	FD	Bare	0.1	CuneiformLateral	-0.2636978724	-2.5413783859	3.74591228	4.5343135619	0.0856102513	-0.0098478977	-0.0089636015	0.0866397274
2279	FD	Shod	0.1	CuneiformLateral	3.4521601473	-0.1429339408	15.9569263494	16.326706291	0.2829536785	-0.016851379	-0.075532737	0.2933461224
2279	FD	Bare	0.1	Cuboid	0.3511021436	-1.6399685167	3.185492614	3.6000184228	0.0327349451	-0.0263568055	0.0073949896	0.0426725168
2279	FD	Shod	0.1	Cuboid	3.017604895	2.3985129057	12.7885660109	13.3568792791	0.245137133	-0.0319964732	-0.0690658921	0.2566828504
2279	FD	Bare	0.1	Metatarse1	-1.5233082602	2.1133283105	15.7667559947	15.9805262491	0.1973886307	0.084330804	0.0203312592	0.2156091745
2279	FD	Shod	0.1	Metatarse1	6.2213197673	8.2176087947	34.9757962338	36.4628610525	0.3614551972	0.0817658048	-0.0592184603	0.3752896647
2279	FD	Bare	0.1	Metatarse2	-0.170520309	0.9287577418	12.0681698626	12.1050564622	0.1602528222	0.0881154727	-0.0108056239	0.1831995226
2279	FD	Shod	0.1	Metatarse2	6.8693822321	5.2061407871	30.6687923564	31.8569794354	0.3306250344	0.0593448453	-0.0773272853	0.3446944053
2279	FD	Bare	0.1	Metatarse3	-0.191245113	0.0430524566	10.3230038767	10.3248649989	0.1581915417	0.0524905381	0.0031423361	0.1667024137
2279	FD	Shod	0.1	Metatarse3	6.5781195843	4.5006296549	28.4611254238	29.5560989467	0.3104019952	0.0232805167	-0.0651793396	0.3180247277
2279	FD	Bare	0.1	Metatarse4	-0.281069141	0.1132351059	8.7201286785	8.7253920383	0.1388266792	0.039355794	-0.0087452384	0.1445621132
2279	FD	Shod	0.1	Metatarse4	6.2366233682	5.2236246972	26.8338878238	28.0399583051	0.2891860782	0.0182659651	-0.0591081915	0.2957296259
2279	FD	Bare	0.1	Metatarse5	-0.4335082227	0.3178986304	6.115721537	6.1393027973	0.1023087064	0.0676710752	-0.0241495171	0.1250185786
2279	FD	Shod	0.1	Metatarse5	5.528212432	5.8359380756	23.2936026917	24.6416564434	0.2618303563	0.0524658682	-0.0600887075	0.2737123592
2279	FD	Bare	0.1	SesamoidLateral	-2.6861560398	4.2514019863	21.0648003612	21.6567695508	0.0076566837	0.0585251253	0.0897470538	0.1074167062
2279	FD	Shod	0.1	SesamoidLateral	7.5410018575	12.3558603118	44.3844269975	46.6852369915	0.0861765366	0.0295147432	-0.0701198413	0.1149535022
2279	FD	Bare	0.1	SesamoidMedial	-2.5507123855	3.0858402231	20.8785983791	21.2589843085	0.1387320471	0.0119900377	0.0543969774	0.149497067
2279	FD	Shod	0.1	SesamoidMedial	7.4546234508	13.1766145793	43.7337849145	46.280001356	0.2557845028	0.0051704565	-0.0756738485	0.2667938846
2279	FD	Bare	0.1	PhalanxProximal1	-4.7877415382	2.8218783543	21.8267247656	22.5231298997	0.0369370812	-0.0319437298	0.1033478848	0.1143045718
2279	FD	Shod	0.1	PhalanxProximal1	8.6546244769	10.2854123594	47.5285988717	49.392913894	0.1483766391	-0.010962655	-0.0365578795	0.1532066754
2279	FD	Bare	0.1	PhalanxProximal2	-1.6594190643	3.1166998948	17.6320283589	17.9820998194	0.0226827321	0.0601897954	0.0760999704	0.0996419756
2279	FD	Shod	0.1	PhalanxProximal2	9.0235727352	8.5182393779	43.5836350325	45.3157644717	0.1684840873	0.0224038857	0.0136803152	0.1705167816
2279	FD	Bare	0.1	PhalanxProximal3	0.2209304231	1.5850523939	16.9129981763	16.9885463962	0.059086014	0.1161654387	0.0227887123	0.1323060528
2279	FD	Shod	0.1	PhalanxProximal3	8.7086216688	5.8168627415	42.4846817537	43.7564185833	0.2314645122	0.0326302373	0.0606932463	0.2415040847
2279	FD	Bare	0.1	PhalanxProximal4	2.2874572431	0.5579413512	14.4348768996	14.6256429021	0.0734618891	0.183605213	-0.0624705288	0.2073887422
2279	FD	Shod	0.1	PhalanxProximal4	9.2344632807	5.448269978	38.7413832754	40.1976832159	0.2056487929	0.0504874824	-0.041466483	0.2157773878
2279	FD	Bare	0.1	PhalanxProximal5	2.8988396814	0.4484907911	10.7239613744	11.117902817	0.0262797438	0.2913145475	-0.0552793288	0.2976753176
2279	FD	Shod	0.1	PhalanxProximal5	8.277821748	5.0787450187	34.8322810343	36.1608045529	0.142240099	0.1160447487	0.0497398515	0.190191173
2279	FD	Bare	1	Tibia	-6.66030362651664E-15	5.62314296506337E-14	6.87145779844811E-15	5.70399005716824E-14	-4.58653421595938E-16	-1.84925819999424E-16	3.23046844910134E-16	5.90694323699249E-16
2279	FD	Shod	1	Tibia	5.90515904554135E-16	-1.14524296640802E-16	0	6.01518784455198E-16	4.97600999975306E-16	1.12119393946426E-16	5.28096067593047E-16	7.34209078044244E-16
2279	FD	Bare	1	Fibula	0.2730045344	-0.2964064196	-0.2949604662	0.4993895453	0.0090758382	-0.0104285752	-0.0084696924	0.0162130105
2279	FD	Shod	1	Fibula	0.3758146883	-0.3581437956	0.0883603094	0.5266034585	0.0037324131	-0.0146984085	0.0022904036	0.0153368859
2279	FD	Bare	1	Calcaneus	0.372395858	5.6785112892	-0.7972473564	5.7462833627	0.2966950199	-0.0209216583	-0.1000132155	0.3137965804
2279	FD	Shod	1	Calcaneus	1.7396305504	4.680006635	-0.39966506	5.0088430516	0.2909894678	-0.0511387097	-0.0999416432	0.311894806
2279	FD	Bare	1	Talus	0.4527095182	-2.4424123266	2.8251231994	3.7618672189	0.2407282611	0.0302442609	0.0080111069	0.2427529379
2279	FD	Shod	1	Talus	0.4363667947	-2.5358165784	2.4859123367	3.5777844883	0.2081810835	0.0155263266	0.028876037	0.2107469
2279	FD	Bare	1	Navicular	5.044986844	2.2963638514	13.4251451431	14.5244518419	0.3870731091	-0.0861296559	-0.202896927	0.445433578
2279	FD	Shod	1	Navicular	5.1667965947	2.0141041823	11.5419680033	12.805054787	0.3793262605	-0.1472065263	-0.1946376585	0.4510454427
2279	FD	Bare	1	CuneiformMedial	9.0413836409	6.3777053134	24.7538219226	27.1140820051	0.4793423681	0.0372985685	-0.1650978527	0.5083479025
2279	FD	Shod	1	CuneiformMedial	9.3734181392	5.8884327242	21.3622607136	24.0599416116	0.4477882848	-0.0401207222	-0.1655082839	0.4790793384
2279	FD	Bare	1	CuneiformIntermediate	8.8164799325	-0.7036603534	24.2637063322	25.8254312891	0.4483407344	0.019190631	-0.1915467975	0.4879219918
2279	FD	Shod	1	CuneiformIntermediate	8.5537225356	-0.7519214193	22.0897840534	23.7000024169	0.4095614382	-0.0614464483	-0.1990630971	0.4595022898
2279	FD	Bare	1	CuneiformLateral	8.4159662617	-0.9445786239	23.2826535668	24.7750413522	0.3903001293	-0.0614160485	-0.1485088649	0.4220912281
2279	FD	Shod	1	CuneiformLateral	8.5191949256	-1.1824203332	21.9577147983	23.5821126956	0.3609753694	-0.1012670383	-0.1814398651	0.416507689
2279	FD	Bare	1	Cuboid	7.156656848	2.2253202327	18.5930244417	20.0467040999	0.346777207	-0.0621081197	-0.1571162856	0.3857426305
2279	FD	Shod	1	Cuboid	7.8065617127	1.2780103605	18.7430946985	20.3440240644	0.3471584314	-0.1175274028	-0.1641064335	0.4015751342
2279	FD	Bare	1	Metatarse1	15.0291532199	10.9943175831	50.9358385874	54.2329246697	0.5188554093	0.1427520231	-0.1202434251	0.5514050753
2279	FD	Shod	1	Metatarse1	16.026788849	11.0224853067	45.0046272736	49.0282532748	0.4863145079	0.0622272111	-0.1490302998	0.5124295626
2279	FD	Bare	1	Metatarse2	15.7492690119	5.8625753691	45.0063725911	48.0414699835	0.5022564336	0.0743280722	-0.1553166826	0.530951466
2279	FD	Shod	1	Metatarse2	16.2476376956	5.6091175909	39.8559471217	43.4044289422	0.44142568	-0.0159626142	-0.1703647049	0.4734295815
2279	FD	Bare	1	Metatarse3	15.4229883286	4.2275334026	42.3411063732	45.2604672597	0.4930748925	0.0285795558	-0.1507617399	0.5163997897
2279	FD	Shod	1	Metatarse3	16.1085522486	3.8327309615	38.13889546	41.578247066	0.4083003256	-0.0786858725	-0.1581773313	0.444882783
2279	FD	Bare	1	Metatarse4	15.2102113818	4.2654567374	40.1753059558	43.1694320104	0.4988854675	-0.0043134053	-0.1805852189	0.5305811309
2279	FD	Shod	1	Metatarse4	16.2594751369	3.5592611054	36.8679547401	40.4510192463	0.3662292324	-0.0642981564	-0.1587743994	0.4043110356
2279	FD	Bare	1	Metatarse5	13.9284646073	5.0471657861	34.6771713985	37.7091795852	0.4245109095	0.049151809	-0.1831421344	0.464937043
2279	FD	Shod	1	Metatarse5	15.4260010577	3.3218762128	33.7305071457	37.2390048539	0.3134358971	-0.0143515812	-0.1497011841	0.3476470538
2279	FD	Bare	1	SesamoidLateral	18.3808466282	15.1049229667	65.1519023687	69.3598198012	0.6562985138	0.1271675162	0.181094988	0.6925999647
2279	FD	Shod	1	SesamoidLateral	20.7952857391	15.5507174426	57.4154415865	63.0142972231	0.1860085666	-0.0196954004	-0.151466324	0.2406847377
2279	FD	Bare	1	SesamoidMedial	18.4057687529	16.1558269774	63.3342719796	67.9044407672	0.2934746996	-0.0406666605	-0.1028922443	0.3136367175
2279	FD	Shod	1	SesamoidMedial	20.6591427339	17.4969744753	55.9931505321	62.1946718039	0.2804579581	-0.0200363913	-0.1346419651	0.3117476255
2279	FD	Bare	1	PhalanxProximal1	18.6828087177	14.1937071652	66.4772324762	70.4963197789	0.0780285868	-0.085644661	-0.0142490354	0.1167326147
2279	FD	Shod	1	PhalanxProximal1	21.8359409175	13.8287468318	60.8272147595	66.0907906602	0.1713251963	-0.072874062	-0.1057657066	0.2141245817
2279	FD	Bare	1	PhalanxProximal2	21.8350840916	11.627610103	61.669413821	66.4461346883	0.0480651792	0.0296283519	-0.0430092269	0.0709781254
2279	FD	Shod	1	PhalanxProximal2	22.5883367376	10.1429304204	55.2160424609	60.5138276688	0.1440458284	-0.0368763962	-0.0421714773	0.1545558242
2279	FD	Bare	1	PhalanxProximal3	23.5803675643	8.1106083861	60.372706872	65.3198242337	0.075135481	0.1247416722	-0.0734668695	0.1631048933
2279	FD	Shod	1	PhalanxProximal3	22.2341444203	6.3621333187	54.2254121108	58.951074944	0.1706135533	0.0034616961	0.0092967514	0.1709017188
2279	FD	Bare	1	PhalanxProximal4	25.1099127239	5.4726424281	56.7722987585	62.3181469435	0.1067345385	0.1973340368	-0.1669807819	0.2796704584
2279	FD	Shod	1	PhalanxProximal4	23.0303522337	4.2182041075	50.502265431	55.665691261	0.1751797952	0.0752823104	-0.0676799633	0.2023263808
2279	FD	Bare	1	PhalanxProximal5	25.0737302636	2.6388245522	52.1611531929	57.9348016892	0.1825198483	0.3573152614	-0.112918113	0.416819135
2279	FD	Shod	1	PhalanxProximal5	21.7826916946	2.0822705838	47.0125397827	51.8555725555	0.1567411401	0.038137449	-0.0568297516	0.1710317826
2279	FP	Bare	1	Tibia	2.24038155303569E-15	5.67467889855173E-14	-1.37429155968962E-15	5.68076231412743E-14	-1.61426044746851E-15	-6.05000567555022E-16	-6.05430626137856E-17	1.72497186685284E-15
2279	FP	Shod	1	Tibia	2.7700564249994E-15	-2.86310741601996E-17	-9.16194373126413E-16	2.91778074320818E-15	-5.99119158004724E-16	5.16200916202824E-17	1.30004853374453E-16	6.15231388380086E-16
2279	FP	Bare	1	Fibula	-0.8165395541	0.3313619811	-0.682441354	1.1145688886	0.0058974582	0.0145079711	0.0089428054	0.0180342731
2279	FP	Shod	1	Fibula	-0.6125905353	0.1425412898	-0.8320725439	1.0430387823	0.0081924794	-0.0005288211	0.0159144516	0.0179071534
2279	FP	Bare	1	Calcaneus	2.7445284	-12.3704017623	9.7749888102	16.0034271998	-0.3367417823	-0.1288123752	0.0298786844	0.3617739512
2279	FP	Shod	1	Calcaneus	3.9724424798	-13.095230255	10.1361504494	17.0295889739	-0.3387284756	-0.1593044009	0.0286982399	0.3754177157
2279	FP	Bare	1	Talus	-1.5870750519	-1.7990323226	-2.3641972144	3.3681972903	-0.4182015891	0.023754271	0.0947589968	0.429460245
2279	FP	Shod	1	Talus	-1.1419922223	-1.6839958693	-3.2883017339	3.8669001301	-0.4687487482	0.0182046566	0.0944082034	0.4785077923
2279	FP	Bare	1	Navicular	2.3642385797	-8.8062624773	-14.3673600938	17.0164896188	-0.2532453759	-0.2865656264	0.019004836	0.382902419
2279	FP	Shod	1	Navicular	4.1304354427	-9.6579255007	-16.5882617729	19.6343181845	-0.2855087672	-0.3572955345	0.0130194176	0.4575421952
2279	FP	Bare	1	CuneiformMedial	5.1013592049	-9.9295471648	-18.1811044513	21.3347681428	-0.1112050261	-0.1316932113	-0.0405290503	0.1770657043
2279	FP	Shod	1	CuneiformMedial	8.4844686293	-11.4525865034	-21.3273956274	25.6516227516	-0.14696819	-0.2268338917	-0.039870997	0.2732086377
2279	FP	Bare	1	CuneiformIntermediate	3.9808360485	-9.1755289432	-16.5450530707	19.3332917049	-0.1794989551	-0.1842161683	-0.0744969959	0.2677784046
2279	FP	Shod	1	CuneiformIntermediate	6.3451517283	-10.2281886398	-18.7905275226	22.3150334502	-0.2053619544	-0.2621990699	-0.0601252671	0.3384330544
2279	FP	Bare	1	CuneiformLateral	4.1819170472	-11.7030063339	-13.9695542238	18.6975194251	-0.2000620648	-0.2185837665	-0.0299863898	0.2978302811
2279	FP	Shod	1	CuneiformLateral	6.8070564405	-12.4339052715	-14.7621872258	20.4660741075	-0.2533276189	-0.2851804078	-0.0334427503	0.3829114323
2279	FP	Bare	1	Cuboid	5.0679469449	-14.1827420403	-7.9140341272	17.0137060684	-0.2771457317	-0.1810136902	0.0119434394	0.3312376162
2279	FP	Shod	1	Cuboid	7.3913645022	-15.0838796765	-7.6228983553	18.4462536749	-0.2886105072	-0.2362765919	0.0008464106	0.3729924519
2279	FP	Bare	1	Metatarse1	8.032635832	-9.3345874691	-20.3602853538	23.7949360435	-0.0746151289	-0.0155008919	-0.0788552762	0.1096624352
2279	FP	Shod	1	Metatarse1	14.4091855754	-11.6458738485	-26.0926701474	32.0012256338	-0.1108545088	-0.1240411316	-0.09673897	0.1924405174
2279	FP	Bare	1	Metatarse2	9.7790538317	-12.4984742668	-20.5819637903	25.989593808	-0.1064236718	-0.1176335428	-0.0672066176	0.1722799401
2279	FP	Shod	1	Metatarse2	14.7164745798	-15.1152428404	-24.7465114009	32.5182259156	-0.164800326	-0.2027504241	-0.0699781173	0.2704881121
2279	FP	Bare	1	Metatarse3	10.2012311323	-15.6965171139	-18.9921124691	26.6673227408	-0.1391280261	-0.1600281908	-0.0391021965	0.2156260913
2279	FP	Shod	1	Metatarse3	14.9053493541	-18.3178795411	-22.1649101347	32.3882292126	-0.2193309707	-0.2163211089	-0.047606906	0.3117167213
2279	FP	Bare	1	Metatarse4	10.7637275177	-18.6552284979	-16.4557034882	27.1047146761	-0.1590956538	-0.1631986173	-0.0559448413	0.2346807214
2279	FP	Shod	1	Metatarse4	15.5386454911	-21.5286540005	-18.5306982799	32.3777581916	-0.271144841	-0.2217586663	-0.0311149444	0.351659737
2279	FP	Bare	1	Metatarse5	10.639977233	-20.6031774966	-13.1662527379	26.6655254895	-0.2060685417	-0.0991296245	-0.0946326201	0.2474798156
2279	FP	Shod	1	Metatarse5	15.1350475567	-23.3406345091	-13.2366700611	30.8068875114	-0.3217206873	-0.1832803002	-0.0484067768	0.3734154324
2279	FP	Bare	1	SesamoidLateral	12.2374273486	-17.8568585722	-17.985935404	28.1445536212	-0.568306837	-0.0483105745	0.0316698102	0.5712351087
2279	FP	Shod	1	SesamoidLateral	20.4958493154	-19.8744539002	-25.1917161025	38.0748777697	-0.4928499273	-0.1727764594	-0.0112792724	0.5223791513
2279	FP	Bare	1	SesamoidMedial	12.0229190173	-18.5080760878	-20.2259112169	29.9363816572	-0.4703916638	-0.1205908162	0.1043240204	0.4966829608
2279	FP	Shod	1	SesamoidMedial	20.7492807638	-18.8124815342	-28.7134630703	40.1111589857	-0.3226262027	-0.234051159	-0.041697158	0.4007571143
2279	FP	Bare	1	PhalanxProximal1	8.5726401304	-10.3306606064	-39.2288374594	41.4622044251	-0.7303297526	-0.0761367723	0.1626007366	0.7520753654
2279	FP	Shod	1	PhalanxProximal1	19.650407316	-11.1965466344	-41.9155214499	47.6278500736	-0.4954236317	-0.1801151013	0.0073871571	0.5272007157
2279	FP	Bare	1	PhalanxProximal2	13.613326742	-13.6591163401	-38.1130488983	42.7141501204	-0.680049288	-0.0133434023	0.0287620436	0.6807880254
2279	FP	Shod	1	PhalanxProximal2	21.2702341052	-17.2561452448	-42.070691832	50.2010011736	-0.5845758769	-0.109920547	0.0214577558	0.5952074578
2279	FP	Bare	1	PhalanxProximal3	15.8937185772	-16.1033478538	-35.5446175276	42.1348779219	-0.6247810777	-0.0269764768	-0.06960609	0.6292250258
2279	FP	Shod	1	PhalanxProximal3	20.7468244184	-20.5401194048	-38.7325318645	48.5029509746	-0.5079131784	-0.1114746448	0.0417154767	0.5216728613
2279	FP	Bare	1	PhalanxProximal4	17.6714349036	-19.2808552354	-31.1036228674	40.6382374819	-0.5340542312	-0.0908279656	-0.1702525492	0.5678464332
2279	FP	Shod	1	PhalanxProximal4	21.0547366554	-24.1850200207	-34.4169030285	47.0397740546	-0.4530933619	-0.095623993	-0.0295755246	0.464017515
2279	FP	Bare	1	PhalanxProximal5	18.1283191511	-22.7762475173	-28.2432498849	40.5595188615	-0.4807932722	0.1352960357	-0.2133853121	0.5431394658
2279	FP	Shod	1	PhalanxProximal5	20.0087886002	-27.2394800107	-31.5386209938	46.2279732055	-0.4687736823	-0.0107083777	-0.0099606616	0.4690017583
2279	IN	Bare	0.1	Tibia	3.97256153972782E-16	-2.86310741601996E-17	0	3.98286568034642E-16	1.26462996722907E-15	9.76283351352086E-16	2.19043622499965E-16	1.61257503537013E-15
2279	IN	Shod	0.1	Tibia	2.62153272779336E-15	1.14524296640802E-16	-4.58097186563207E-16	2.66371970930687E-15	1.04596107896532E-15	5.03191528112673E-16	2.3354492919464E-16	1.18396770506091E-15
2279	IN	Bare	0.1	Fibula	0.2844887427	-0.1305672345	-0.2032810294	0.373235615	0.0050581115	0.0114381857	-0.003635564	0.0130243583
2279	IN	Shod	0.1	Fibula	0.3065529644	0.0045692131	0.1644434118	0.3479040577	-0.0015564007	-0.0030340082	0.0009850138	0.0035493438
2279	IN	Bare	0.1	Calcaneus	-0.4264299697	-0.6207554383	0.8785865227	1.1571923397	0.0335427086	0.0010024076	-0.0017308182	0.0336022894
2279	IN	Shod	0.1	Calcaneus	0.0177808797	-2.9867990841	0.904577011	3.1208243298	-0.0410819083	0.0581184307	0.0826921045	0.1091029758
2279	IN	Bare	0.1	Talus	0.0920237053	-1.8535872871	1.4648291964	2.3643135934	0.0491147616	0.0214146938	0.0151278059	0.0556749444
2279	IN	Shod	0.1	Talus	-0.150330167	-2.485548184	0.5645129425	2.55327707	-0.0322064577	0.0216572424	0.0580309928	0.0698132379
2279	IN	Bare	0.1	Navicular	0.0273095769	-0.7964692777	3.61654906	3.703314222	0.1038474998	-0.0023783896	-0.0369610141	0.1102545986
2279	IN	Shod	0.1	Navicular	-3.139236465	-4.3112296505	0.737742007	5.3838434182	-0.0117830081	0.0807238719	0.0571988765	0.0996338007
2279	IN	Bare	0.1	CuneiformMedial	0.0371333912	1.2240400694	8.0590078006	8.1515188591	0.1690162674	0.097407695	-0.0368655388	0.1985291557
2279	IN	Shod	0.1	CuneiformMedial	-5.427861407	-4.2240768505	3.1463598271	7.5633382083	0.0714696696	0.1528868237	0.0500071757	0.1760199198
2279	IN	Bare	0.1	CuneiformIntermediate	0.9305654617	-0.8959065259	6.6898607801	6.8134306953	0.1267242761	0.0831167961	-0.0503816016	0.1597051963
2279	IN	Shod	0.1	CuneiformIntermediate	-4.1217742422	-3.905515164	0.7446677462	5.726831729	0.0114557766	0.145246318	0.0239481527	0.1476524355
2279	IN	Bare	0.1	CuneiformLateral	0.1757194535	-1.1478628848	5.0251247908	5.1575522966	0.1082457363	0.0400987843	-0.0101467099	0.1158792805
2279	IN	Shod	0.1	CuneiformLateral	-5.232114411	-3.7797790682	-1.4968143144	6.6258738372	0.0044464046	0.111753847	0.0682606409	0.1310275083
2279	IN	Bare	0.1	Cuboid	-0.0942378028	-0.3040058727	3.3909091481	3.4058134395	0.0556199129	0.026198102	-0.0031077197	0.0615595092
2279	IN	Shod	0.1	Cuboid	-5.234420744	-3.242458821	-2.2713400152	6.5629021931	-0.0465776805	0.1183246911	0.0826135104	0.1516416992
2279	IN	Bare	0.1	Metatarse1	-0.0258665575	5.2961036486	20.7112568112	21.3776879394	0.2068868974	0.2024867979	-0.040786266	0.292346731
2279	IN	Shod	0.1	Metatarse1	-10.1961663112	-2.7034466011	10.9096104968	15.1753099528	0.0911560266	0.2399015417	0.0373022501	0.259333046
2279	IN	Bare	0.1	Metatarse2	1.149610625	1.8892601957	13.8166967863	13.992570127	0.1785955807	0.0943796347	-0.0488207986	0.207815705
2279	IN	Shod	0.1	Metatarse2	-9.4526850804	-3.3116777856	3.5928594204	10.6409164925	0.0519204866	0.1845661596	0.0414160646	0.1961522231
2279	IN	Bare	0.1	Metatarse3	0.2900198906	1.0385954674	10.7704346022	10.824280743	0.1374397456	0.0667136584	-0.0166042786	0.1536753004
2279	IN	Shod	0.1	Metatarse3	-10.1788319822	-3.924521882	0.2105790856	10.9112252326	0.0117071668	0.1600889162	0.0610075276	0.171719065
2279	IN	Bare	0.1	Metatarse4	-0.6206459122	1.0493287117	8.68206207	8.7672398097	0.1011312287	0.0478994909	-0.0015457389	0.1119119116
2279	IN	Shod	0.1	Metatarse4	-11.4645531085	-3.9530818429	-2.3286443914	12.348498643	-0.0298317421	0.1645173913	0.0796557612	0.1852051435
2279	IN	Bare	0.1	Metatarse5	-1.1145932285	1.5632318483	6.0655858517	6.3621807268	0.0770604073	0.0781267504	-0.0112252825	0.1103091223
2279	IN	Shod	0.1	Metatarse5	-11.9951868852	-3.2440075114	-5.0874269623	13.4272114097	-0.0728867267	0.1893952466	0.093503659	0.2234411972
2279	IN	Bare	0.1	SesamoidLateral	-1.1072139176	4.6878235485	27.8315213098	28.2452684657	0.1821469027	0.2225228302	0.1249899533	0.3135544491
2279	IN	Shod	0.1	SesamoidLateral	-15.0565238105	-4.3851748325	14.9540987441	21.6691886516	-0.1658862419	0.138963642	0.0520352249	0.2225686494
2279	IN	Bare	0.1	SesamoidMedial	-1.0586172262	4.2470607169	27.7328321551	28.0761139496	0.0472917	0.0325137045	0.0394602336	0.0696473683
2279	IN	Shod	0.1	SesamoidMedial	-14.5618849666	-4.8738146334	16.554779493	22.5801525	0.0007522358	0.1294637603	0.0489082035	0.1383959662
2279	IN	Bare	0.1	PhalanxProximal1	-1.5965336668	8.6957889816	21.6663391367	23.4007674521	-0.2812713269	0.0851211341	0.120119469	0.3174710281
2279	IN	Shod	0.1	PhalanxProximal1	-13.4206228548	-1.7440714721	13.3092490082	18.9813332586	-0.1355193211	0.1745992056	0.0797485626	0.2349685133
2279	IN	Bare	0.1	PhalanxProximal2	-0.0936227094	6.4827311069	14.451132663	15.8388700058	-0.2284569927	0.1196656027	0.0624957784	0.2653642333
2279	IN	Shod	0.1	PhalanxProximal2	-14.9000348196	-2.024470937	3.0234999022	15.3378965917	-0.1869291534	0.2086715743	0.1319117512	0.3096563328
2279	IN	Bare	0.1	PhalanxProximal3	0.6943150173	4.1616138381	13.1945713058	13.8527186872	-0.1296385257	0.1499640926	0.0223831573	0.1994903059
2279	IN	Shod	0.1	PhalanxProximal3	-15.4504440493	-3.6944885488	-0.1855128026	15.8870979716	-0.1056038727	0.2049692519	0.1539127484	0.2772250102
2279	IN	Bare	0.1	PhalanxProximal4	0.292894865	2.5728341354	10.5340394691	10.8476380114	-0.0741388456	0.1735044871	-0.0251612299	0.1903508943
2279	IN	Shod	0.1	PhalanxProximal4	-15.8189538046	-4.429132539	-4.2907993476	16.978441435	-0.1111254388	0.2293708653	0.0902544171	0.2703806887
2279	IN	Bare	0.1	PhalanxProximal5	-0.164472044	1.8288644174	7.4842271103	7.7061956599	-0.0658731453	0.211226348	0.0092051136	0.2214510679
2279	IN	Shod	0.1	PhalanxProximal5	-17.9662159926	-4.3767809023	-9.3725349607	20.7312696126	-0.1578938197	0.357772244	0.1545335875	0.4204902692
2279	IN	Bare	1	Tibia	-3.80793286330666E-15	5.67754200596775E-14	2.74858311937925E-15	5.69693196800561E-14	1.64983230918659E-15	1.00528596474144E-15	3.85577076193739E-16	1.97008025243344E-15
2279	IN	Shod	1	Tibia	1.85565149400799E-15	1.14524296640802E-16	0	1.85918215399545E-15	-5.0759079014709E-17	-2.78952740219822E-16	4.34069147372649E-16	5.18466141690456E-16
2279	IN	Bare	1	Fibula	0.3378180797	0.020025244	0.1780990462	0.3824151352	0.0050488636	-0.0082031646	1.45058707454265E-05	0.0096324007
2279	IN	Shod	1	Fibula	0.3500229945	-0.0353626857	-0.2395411826	0.4256131981	0.0013818077	-0.0014612107	-0.0004934395	0.0020707515
2279	IN	Bare	1	Calcaneus	0.9763002523	-0.4599183247	0.3153502023	1.1243366036	0.0459407629	0.0088982228	0.038771662	0.0607698431
2279	IN	Shod	1	Calcaneus	0.7200466176	-2.7688838646	1.0061959693	3.0327570486	-0.0131105064	0.0373617677	0.0589291114	0.0709959664
2279	IN	Bare	1	Talus	0.1841889847	-2.1013723157	0.8896470302	2.2893586503	0.0340482538	0.0134176161	0.0491388977	0.0612694645
2279	IN	Shod	1	Talus	-0.1483554881	-2.6800557359	0.7901833941	2.7980525182	-0.0110706556	0.0287120629	0.0591288863	0.0666570864
2279	IN	Bare	1	Navicular	-0.0503275986	-1.3474356063	3.2150516296	3.4863551972	0.095627643	-0.0073274994	-0.0251410176	0.0991484197
2279	IN	Shod	1	Navicular	-1.4450242163	-3.1852427185	1.1596037777	3.6849080155	0.0597626349	0.0254042846	0.0132639881	0.0662788321
2279	IN	Bare	1	CuneiformMedial	-0.7248694231	0.8870026327	8.2171432643	8.2966048945	0.208950408	0.1262019571	-0.0098505653	0.2443035829
2279	IN	Shod	1	CuneiformMedial	-2.4283119924	-1.7335294366	5.1004916277	5.9090471554	0.1538205835	0.1261689607	0.0120861873	0.1993124544
2279	IN	Bare	1	CuneiformIntermediate	0.5912374536	-1.2405646232	6.564038905	6.7063528879	0.1484632277	0.0937320299	-0.0460384805	0.181511887
2279	IN	Shod	1	CuneiformIntermediate	-1.1386228503	-2.8737517055	3.4255824615	4.6140574401	0.0809907561	0.0780017649	-0.0292771879	0.1161935094
2279	IN	Bare	1	CuneiformLateral	-0.3270698192	-1.4063938941	4.701526477	4.9182588043	0.1119636233	0.0474948104	0.0062041234	0.1217789026
2279	IN	Shod	1	CuneiformLateral	-1.9981226599	-3.0717893953	1.6710751404	4.0275149134	0.0633432362	0.0424497078	0.020819404	0.0790429684
2279	IN	Bare	1	Cuboid	-0.2420192019	-0.1177789921	2.8178355527	2.8306611219	0.0594331034	0.0371043811	0.0166052868	0.0720053082
2279	IN	Shod	1	Cuboid	-2.1070852806	-2.6117576465	0.6556175939	3.4191988555	-0.0035105645	0.0459057944	0.0400512122	0.0610226648
2279	IN	Bare	1	Metatarse1	-1.669952542	4.8475026229	22.8581992741	23.4261455905	0.2414684509	0.2326769617	-0.0143246229	0.3356348851
2279	IN	Shod	1	Metatarse1	-4.7666507522	1.3944737918	16.9501937065	17.6628022476	0.1796014408	0.2301198661	0.0051945961	0.2919568703
2279	IN	Bare	1	Metatarse2	-0.7031852138	2.2560228203	14.2976982822	14.4916625886	0.1853146456	0.135304422	-0.0184757659	0.2301959131
2279	IN	Shod	1	Metatarse2	-3.9221751656	-0.4992664225	9.0047577553	9.8345506874	0.1292629789	0.1442113857	0.0110208157	0.1939775756
2279	IN	Bare	1	Metatarse3	-1.4787273237	1.1693571861	10.9803383723	11.1409991247	0.1400619368	0.1011127568	0.0065158332	0.1728687127
2279	IN	Shod	1	Metatarse3	-4.5372123906	-1.5620664415	5.6134734702	7.3849463265	0.0835673967	0.1151225852	0.0334998746	0.1461470526
2279	IN	Bare	1	Metatarse4	-2.4625193163	1.3312942061	8.4968510116	8.9461065699	0.0980636661	0.0910339878	0.0255464041	0.1362214679
2279	IN	Shod	1	Metatarse4	-5.3932615763	-2.0477586989	3.3103450909	6.6512382862	0.0300412143	0.1242850749	0.0465731432	0.136082005
2279	IN	Bare	1	Metatarse5	-2.7283012522	2.021778511	5.4888883999	6.4543870303	0.0628596463	0.0629903329	0.0151148246	0.0902639191
2279	IN	Shod	1	Metatarse5	-5.6764940818	-1.5819922574	0.4851687822	5.912755137	-0.0102163103	0.1544189622	0.0450130309	0.1611699781
2279	IN	Bare	1	SesamoidLateral	-3.4702951389	4.2507668979	30.2033344518	30.697774831	-0.1468844911	0.157725903	0.0746477984	0.2280894737
2279	IN	Shod	1	SesamoidLateral	-7.9153169651	0.7842644842	23.0364675941	24.3710104971	-0.1358410061	0.1322052407	-0.0005347578	0.1895555079
2279	IN	Bare	1	SesamoidMedial	-3.2563094039	3.2009171941	30.8831188613	31.2188477113	-0.0246261949	0.0736508381	0.0251798454	0.0816389615
2279	IN	Shod	1	SesamoidMedial	-7.3828102087	0.3853974872	23.8679826371	24.9866967197	-0.0029325011	0.1371167727	-0.0075703834	0.137356906
2279	IN	Bare	1	PhalanxProximal1	-4.9068088148	7.7717520165	25.0933093719	26.7236052467	-0.2798024269	0.0971238473	0.1667452564	0.3398917774
2279	IN	Shod	1	PhalanxProximal1	-6.7181115374	3.5503341519	21.1583913996	22.4814461687	-0.134049918	0.1278261688	0.0746566879	0.1997061116
2279	IN	Bare	1	PhalanxProximal2	-2.8989071519	6.6793958438	15.1076681619	16.7707969042	-0.2833238003	0.1561353946	0.0736607272	0.3317778473
2279	IN	Shod	1	PhalanxProximal2	-7.8175444107	2.4582449714	9.1815753669	12.3068393657	-0.2263251837	0.202924734	0.1238458391	0.3282366955
2279	IN	Bare	1	PhalanxProximal3	-1.9525077257	4.3598153955	13.0877069092	13.932277231	-0.1720921143	0.2197179001	0.0322187048	0.2809442941
2279	IN	Shod	1	PhalanxProximal3	-7.9849316854	0.2423788734	6.5899309214	10.3559196157	-0.1360296327	0.2347985308	0.1544169334	0.3122162718
2279	IN	Bare	1	PhalanxProximal4	-2.5743785259	2.8368461849	10.0782996734	10.7818015832	-0.1080771566	0.244769428	-0.0014589077	0.267572183
2279	IN	Shod	1	PhalanxProximal4	-7.8450280784	-1.452806501	2.9575749041	8.5089577266	-0.1207943991	0.2639172987	0.0805318784	0.3012125676
2279	IN	Bare	1	PhalanxProximal5	-3.1655479915	2.3331597219	6.4658272384	7.5677771011	-0.1102901026	0.2709838868	0.040075697	0.2953002457
2279	IN	Shod	1	PhalanxProximal5	-9.435741467	-2.0289213918	-1.8475141087	9.8266498578	-0.1361417623	0.2687042777	0.1305157463	0.328284828
2279	EV	Bare	0.1	Tibia	-1.86101982041303E-15	-5.72621483204008E-17	0	1.86190056812936E-15	1.12398658017783E-16	7.4925059533217E-16	-4.56603347874919E-16	8.84588339410142E-16
2279	EV	Shod	0.1	Tibia	1.75007440804225E-15	5.68326822079979E-14	1.37429155968962E-15	5.68762270608732E-14	6.90202170954067E-16	7.1109549409843E-17	4.02572458435856E-16	8.02184635291694E-16
2279	EV	Bare	0.1	Fibula	0.1445911696	-0.0550247856	0.1772535194	0.2352724878	0.0051089991	-0.0046140473	0.0007861632	0.0069288785
2279	EV	Shod	0.1	Fibula	0.0930076748	0.0457404238	-0.4684945969	0.4798226768	-0.0004563963	-0.0029306175	-0.0011890956	0.0031954288
2279	EV	Bare	0.1	Calcaneus	2.4685331584	-3.3051164635	1.9563644094	4.5656119518	0.0186685846	-0.079267968	-0.0110702386	0.0821856252
2279	EV	Shod	0.1	Calcaneus	2.6663238081	-4.6745080355	2.600455582	5.9768450923	0.0181893783	-0.1108306101	-0.031312928	0.1165966426
2279	EV	Bare	0.1	Talus	-0.2102961151	-2.0920745649	0.1957490326	2.1117097634	-0.0582847181	0.0094227296	0.0712635177	0.0925439633
2279	EV	Shod	0.1	Talus	-0.4924924882	-2.5729095324	-0.0676080033	2.6204929222	-0.0916902903	0.0218707289	0.0813760042	0.1245290817
2279	EV	Bare	0.1	Navicular	1.509919397	-2.200616285	-1.4052287774	3.0161625513	0.0461401144	-0.1633978893	-0.0358402719	0.1735289759
2279	EV	Shod	0.1	Navicular	2.6128489333	-2.812320295	-2.6625078307	4.6717312571	0.0454388963	-0.2391382459	-0.0725173663	0.2539892958
2279	EV	Bare	0.1	CuneiformMedial	4.0937183471	-1.2355904218	-1.0383394283	4.4003820703	0.0582216366	-0.1477998176	-0.0500747219	0.1665593672
2279	EV	Shod	0.1	CuneiformMedial	6.8074301371	-1.8884000387	-3.0180288563	7.6821649264	0.0563598241	-0.2304861168	-0.0802514802	0.2504806976
2279	EV	Bare	0.1	CuneiformIntermediate	2.5922739765	-2.4357670895	1.0191386178	3.7002012385	0.0513756524	-0.1603531604	-0.0531559861	0.1765733631
2279	EV	Shod	0.1	CuneiformIntermediate	4.2106567735	-3.3752398741	0.1027193139	5.3974462415	0.0480773469	-0.2247656502	-0.0871230296	0.2458077523
2279	EV	Bare	0.1	CuneiformLateral	3.1642165257	-2.856874151	2.9896705063	5.2069305615	0.0502083576	-0.1456772071	-0.0535977209	0.1631424026
2279	EV	Shod	0.1	CuneiformLateral	4.920645143	-3.9589327966	3.5247710355	7.2325589084	0.0569926638	-0.2165163702	-0.0917616582	0.2419663287
2279	EV	Bare	0.1	Cuboid	3.641191714	-3.1943899066	4.2102695372	6.4178480467	0.0460763873	-0.1387881413	-0.0298824401	0.1492586408
2279	EV	Shod	0.1	Cuboid	5.2151816917	-4.5243544622	5.2251931127	8.6585533689	0.0618263188	-0.1817952224	-0.0619328952	0.2017614435
2279	EV	Bare	0.1	Metatarse1	7.5960699677	1.245185461	2.0463912467	7.9648278651	0.0849854541	-0.0843830267	-0.0652392127	0.1363788014
2279	EV	Shod	0.1	Metatarse1	13.5406081365	0.3363943117	-1.5975144771	13.6386686426	0.0742513505	-0.1860322782	-0.0959429873	0.2220953137
2279	EV	Bare	0.1	Metatarse2	7.5814638304	-1.0962281935	3.248698474	8.3207182286	0.0665955225	-0.1434170852	-0.0494902089	0.1656885775
2279	EV	Shod	0.1	Metatarse2	12.3862267278	-2.2348587357	2.1962654271	12.7764153012	0.067521483	-0.2193109184	-0.088446345	0.2459251625
2279	EV	Bare	0.1	Metatarse3	7.9703429117	-1.6234719833	5.1847977835	9.6459398436	0.0715887716	-0.1553253061	-0.053941547	0.1793337487
2279	EV	Shod	0.1	Metatarse3	12.6632682104	-3.3816544301	4.9849746584	14.0229783141	0.061503384	-0.2295036192	-0.0899158175	0.2540461212
2279	EV	Bare	0.1	Metatarse4	8.9883322901	-2.4378702994	7.5733128432	12.0036826172	0.1142987329	-0.1569182886	-0.0817537533	0.2106447858
2279	EV	Shod	0.1	Metatarse4	13.6912726994	-4.6325337636	8.0196100668	16.5295330492	0.0731011059	-0.2359350588	-0.1017330751	0.2671305715
2279	EV	Bare	0.1	Metatarse5	9.1091517785	-3.2968788774	8.8263205489	13.1053420744	0.0978911505	-0.1393253663	-0.0918898469	0.1934889636
2279	EV	Shod	0.1	Metatarse5	13.3603963745	-6.0187813573	10.6757621727	18.1300253248	0.0590129201	-0.2190159746	-0.1066676849	0.2506561727
2279	EV	Bare	0.1	SesamoidLateral	11.8081550839	-0.2931285327	4.8117902323	12.7542846158	-0.1349428163	-0.1176348903	-0.0232735544	0.1805247613
2279	EV	Shod	0.1	SesamoidLateral	20.343684605	-0.1753075046	1.1546348787	20.3771788463	-0.0379690196	-0.1906511025	-0.1086483645	0.2226970059
2279	EV	Bare	0.1	SesamoidMedial	11.7999115139	0.0981794623	2.3806663449	12.0380697452	-0.0739886481	-0.1231022342	-0.0175524353	0.1446947411
2279	EV	Shod	0.1	SesamoidMedial	20.4407838878	1.2555605867	-2.4650194377	20.6271277487	0.0154862022	-0.2284851317	-0.0946780646	0.247808825
2279	EV	Bare	0.1	PhalanxProximal1	9.6337334911	4.1455810853	-3.9035098309	11.1907127794	-0.2865013241	-0.1380084494	0.0541960291	0.3225934754
2279	EV	Shod	0.1	PhalanxProximal1	17.9868671214	2.3372565504	-3.3823188924	18.4507516951	-0.0187715286	-0.2427864995	-0.0676989161	0.2527465091
2279	EV	Bare	0.1	PhalanxProximal2	10.7859655736	1.4786649841	0.5059778044	10.8986016088	-0.1931863173	-0.1165586637	0.021412771	0.2266393214
2279	EV	Shod	0.1	PhalanxProximal2	17.3546938534	-0.9525795653	2.303458775	17.532790106	0.0002753219	-0.2543426915	-0.0301825928	0.2561274476
2279	EV	Bare	0.1	PhalanxProximal3	11.3287773987	0.6328906394	4.1918280059	12.0959980961	-0.1436045752	-0.0666130184	0.0172177092	0.1592357301
2279	EV	Shod	0.1	PhalanxProximal3	17.0640293642	-2.8458985801	5.8526094295	18.2628933635	0.0384667798	-0.186428923	0.0277009679	0.192361067
2279	EV	Bare	0.1	PhalanxProximal4	13.3413667943	-0.3759686773	8.0467283834	15.5847123189	-0.1273171462	-0.1089452318	-0.0775535856	0.1846436511
2279	EV	Shod	0.1	PhalanxProximal4	18.2677774688	-4.0405962116	9.0624567854	20.7886082839	0.0083047338	-0.2026395088	-0.0367076874	0.2061048118
2279	EV	Bare	0.1	PhalanxProximal5	14.8142635088	-2.7763891762	10.9339234891	18.6204571112	-0.0581006346	0.0254556031	-0.1241074317	0.1393783558
2279	EV	Shod	0.1	PhalanxProximal5	17.847884572	-6.0700467928	11.4964481002	22.0807783079	-0.0442914706	-0.1520557975	-0.006330761	0.158501667
2279	EV	Bare	1	Tibia	-3.25320580145278E-15	4.29466112403007E-16	0	3.28143095741912E-15	-7.62276895037215E-16	-3.28936730003257E-17	5.99923954485198E-17	7.65341195770018E-16
2279	EV	Shod	1	Tibia	5.69042598933984E-16	0	0	5.69042598933984E-16	-3.24939118509716E-16	-1.96933051146656E-16	3.08545538215459E-16	4.89457257096542E-16
2279	EV	Bare	1	Fibula	-0.0612593353	-0.2054387175	-0.3940143616	0.4485589036	0.0090809684	-0.005707693	-0.0049482882	0.0118121676
2279	EV	Shod	1	Fibula	-0.021028942	-0.0373264837	0.0806991706	0.0913665088	0.0019354806	-0.0022114852	-0.0079583211	0.0084836093
2279	EV	Bare	1	Calcaneus	3.4359115794	-5.9252935158	3.2783815879	7.5935747488	-0.0132428582	-0.1331051924	-0.0348248283	0.1382213233
2279	EV	Shod	1	Calcaneus	3.5112082459	-5.5672294145	3.5249764484	7.4664640668	0.0132787352	-0.1441334272	-0.0391666257	0.1499493054
2279	EV	Bare	1	Talus	-0.4065199923	-2.4292022503	-0.6643676422	2.5510128265	-0.1365726685	0.0112704098	0.0826159734	0.1600141087
2279	EV	Shod	1	Talus	-0.5367084086	-2.5809261183	-0.1399920792	2.6398547926	-0.1265310778	0.0192135608	0.0904800917	0.1567351956
2279	EV	Bare	1	Navicular	3.9998453024	-2.874254198	-4.4380207455	6.6299417625	0.0337419797	-0.2821972115	-0.0845248787	0.2965101052
2279	EV	Shod	1	Navicular	4.0379496197	-2.7270211219	-3.5700975902	6.0404700259	0.0545843656	-0.3079924039	-0.0941595243	0.3266569911
2279	EV	Bare	1	CuneiformMedial	8.632668189	-1.3729313223	-4.2462702281	9.7179581872	0.0728685908	-0.2288986573	-0.0971268815	0.259110127
2279	EV	Shod	1	CuneiformMedial	9.4541109943	-1.283735107	-3.3191518536	10.1017305223	0.0861217514	-0.2775494107	-0.1098201613	0.3106623558
2279	EV	Bare	1	CuneiformIntermediate	6.0748317226	-3.2855592353	-0.9226264405	6.9677628759	0.070628543	-0.2452543758	-0.1228835512	0.2832639531
2279	EV	Shod	1	CuneiformIntermediate	6.1878082163	-3.3005469356	0.5522713361	7.0347412336	0.0828437518	-0.2680557192	-0.1219386124	0.3059182587
2279	EV	Bare	1	CuneiformLateral	6.6599432427	-4.5799851757	2.3041443683	8.4047718276	0.0602643002	-0.2369383231	-0.1182507261	0.2715783295
2279	EV	Shod	1	CuneiformLateral	6.9060626325	-4.4145449331	4.4975586913	9.3493284375	0.0821055764	-0.2712848931	-0.1341359708	0.3135749952
2279	EV	Bare	1	Cuboid	6.9710028224	-5.633812975	4.5573118216	10.0550395338	0.0433900401	-0.2239525177	-0.0790324888	0.2414198833
2279	EV	Shod	1	Cuboid	7.1074735973	-5.3086432215	6.6364285278	11.0788111905	0.0761847523	-0.2404421893	-0.0871994157	0.2668713191
2279	EV	Bare	1	Metatarse1	15.3457936791	1.942051726	-0.6421820543	15.4815162804	0.1013056624	-0.1358750029	-0.1260509211	0.2112195265
2279	EV	Shod	1	Metatarse1	18.0215941603	1.8537439348	-0.1450949421	18.1172645616	0.112489017	-0.2087944009	-0.1417878829	0.2763198953
2279	EV	Bare	1	Metatarse2	15.0457830881	-1.7735541259	2.1613772065	15.3033536978	0.0908020345	-0.214257325	-0.11576016	0.2599069554
2279	EV	Shod	1	Metatarse2	16.6770517433	-1.9802565324	3.8430557708	17.228306604	0.0966622976	-0.2618435116	-0.1313878419	0.3084937428
2279	EV	Bare	1	Metatarse3	15.5088497361	-3.3674380683	5.2009683088	16.7007224583	0.1002899889	-0.237213008	-0.1222147677	0.2850693643
2279	EV	Shod	1	Metatarse3	16.9431822321	-3.6814624408	7.0092564967	18.7017182764	0.0852266212	-0.2720464811	-0.1308049395	0.3136603211
2279	EV	Bare	1	Metatarse4	16.5400988903	-5.2680043339	8.2703156593	19.2282308616	0.1250774078	-0.2575819319	-0.1490336649	0.3228062001
2279	EV	Shod	1	Metatarse4	18.0716866745	-5.5139337521	10.6110053228	21.6698582978	0.0953250373	-0.2943657981	-0.1408609507	0.33997043
2279	EV	Bare	1	Metatarse5	16.2603585498	-7.2421136602	10.5707905514	20.7023931785	0.087227264	-0.2129495891	-0.1648208734	0.2830583745
2279	EV	Shod	1	Metatarse5	17.6521019346	-7.431671223	13.8461079459	23.6334750963	0.0708106539	-0.2479965775	-0.1582570976	0.3025917384
2279	EV	Bare	1	SesamoidLateral	22.4524750817	-0.5758274924	3.364461555	22.7104560974	-0.1886263549	-0.1882872286	-0.0726954244	0.2762546053
2279	EV	Shod	1	SesamoidLateral	26.3183674117	1.5484903599	3.5003146404	26.5952343136	-0.0533223321	-0.2679049879	-0.1056377846	0.2928748797
2279	EV	Bare	1	SesamoidMedial	22.50686216	0.3151503868	-0.5329646771	22.5153773098	-0.1108004485	-0.1776537841	-0.0451246066	0.2141817838
2279	EV	Shod	1	SesamoidMedial	26.6372727646	3.5839556705	-0.633228063	26.8847543482	0.0457259092	-0.2409921721	-0.1695549637	0.2981894892
2279	EV	Bare	1	PhalanxProximal1	20.2658692685	5.5103551249	-8.7549075783	22.7534146342	-0.3628513276	-0.2165962829	0.0385223047	0.4243335995
2279	EV	Shod	1	PhalanxProximal1	24.540712489	4.582534977	-1.1199273115	24.990006672	-0.001115039	-0.2614758696	-0.1153964734	0.2858097615
2279	EV	Bare	1	PhalanxProximal2	22.2734934016	1.4385152855	-0.9170538066	22.3387291989	-0.2241621565	-0.1984399807	-0.0435649476	0.3025309952
2279	EV	Shod	1	PhalanxProximal2	23.888116049	-0.2296518109	4.6574096344	24.3389870953	0.026004338	-0.2974488489	-0.0814422001	0.3094913169
2279	EV	Bare	1	PhalanxProximal3	23.3053188436	-0.1781570793	3.0807863398	23.508740307	-0.2219038118	-0.1377824426	-0.0618903906	0.2684319721
2279	EV	Shod	1	PhalanxProximal3	23.5813304475	-2.5816250267	8.4596918412	25.1855180511	0.0302485256	-0.2491352082	-0.0427474255	0.2545793936
2279	EV	Bare	1	PhalanxProximal4	25.2033427425	-3.0201007503	8.051800299	26.6300766426	-0.1766463836	-0.1432854957	-0.1689803393	0.2833531951
2279	EV	Shod	1	PhalanxProximal4	24.6987770268	-4.7775317405	11.9413721094	27.8469165978	0.0142799967	-0.2631895448	-0.1071974736	0.2845416545
2279	EV	Bare	1	PhalanxProximal5	26.0584069149	-7.0158623936	11.9824916135	29.526987678	-0.0785329803	-0.0280494805	-0.2069768742	0.2231448606
2279	EV	Shod	1	PhalanxProximal5	24.5746954757	-7.574293676	14.9052390089	29.7229159459	-0.0551423055	-0.1195865293	-0.0407867535	0.1378592438
