# Supplementary material for: Bone Position and Ligament Deformations of the Foot From CT Images to Quantify the Influence of Footwear in ex vivo Feet
Source: Front Bioeng Biotechnol. 2020 Jun 19;8:560. doi: 10.3389/fbioe.2020.00560 (PMC7316961; doi:10.3389/fbioe.2020.00560)
Supplement: Supplementary file 4 [file Data_Sheet_3.CSV]

Subject	Orientation	BareShod	Loading	Ligament	Strain
2275	N	Bare	0.1	Pl_M4M5	0.0553005381
2275	N	Bare	0.1	Pl_M3M4	-0.0103389642
2275	N	Bare	0.1	Pl_M2M3	0.0057191342
2275	N	Bare	0.1	In_M4M5	0.0473978552
2275	N	Bare	0.1	In_M3M4	-0.0973504978
2275	N	Bare	0.1	In_M2M3	-0.617088809
2275	N	Bare	0.1	Do_M4M5	0.0875054538
2275	N	Bare	0.1	Do_M3M4	-0.0848404269
2275	N	Bare	0.1	Do_M2M3	-0.0325444221
2275	N	Bare	0.1	Do_CubM5	-0.021507824
2275	N	Bare	0.1	Pl_CubM5	0.0138804994
2275	N	Bare	0.1	Do_CubM4	-0.0109377416
2275	N	Bare	0.1	Pl_CubM4	0.0305022341
2275	N	Bare	0.1	Pl_C3M4	-0.0147943108
2275	N	Bare	0.1	Do_C3Cub	-0.0176453507
2275	N	Bare	0.1	In_C3Cub	-0.0242376227
2275	N	Bare	0.1	In_C3M3	-0.3166642901
2275	N	Bare	0.1	Do_C3M3	0.0615801291
2275	N	Bare	0.1	Do_C3M2	0.0322072025
2275	N	Bare	0.1	Do_C2M2	0.0588448896
2275	N	Bare	0.1	Do_C1M1	0.0295573092
2275	N	Bare	0.1	Do_C1M2	-0.061726698
2275	N	Bare	0.1	Pl_C1M1	-0.0343453955
2275	N	Bare	0.1	In_C1M2	-0.0168456832
2275	N	Bare	0.1	Do_C1C2	0.1806342279
2275	N	Bare	0.1	In_C1C2	0.124171759
2275	N	Bare	0.1	Pl_C1M2(LIS)	0.0055279537
2275	N	Bare	0.1	Pl_C1M3	-0.024359826
2275	N	Bare	0.1	Pl_C2M2	0.2488761687
2275	N	Bare	0.1	Do_C2C3	0.0035792293
2275	N	Bare	0.1	In_C2C3(1)	0.0730008289
2275	N	Bare	0.1	In_C2C3(2)	0.0475946884
2275	N	Bare	0.1	In_C2M2	0.1082539118
2275	N	Bare	0.1	In_M2M3	-0.0232126408
2275	N	Bare	0.1	In_C3M3	0.0160194634
2275	N	Bare	0.1	De_M4M5	0.0627349046
2275	N	Bare	0.1	De_M3M4	0.0714084691
2275	N	Bare	0.1	De_M2M3	0.023278671
2275	N	Bare	0.1	De_M1M2	0.0538144852
2275	N	Bare	0.1	Pl_NavC1	-0.0255047439
2275	N	Bare	0.1	Do_NavC1	-0.0106453973
2275	N	Bare	0.1	Do_NavC2	-0.0844466073
2275	N	Bare	0.1	Do_NavC3	-0.0614712962
2275	N	Bare	0.1	Do_NavCub	-0.0335650026
2275	N	Bare	0.1	Pl_NavCub	0.1070096389
2275	N	Bare	0.1	Do_TalNav	-0.0128238525
2275	N	Bare	0.1	Do_CalCub	0.1815321826
2275	N	Bare	0.1	Pl_CalCub(SHP)	-0.0390986229
2275	N	Bare	0.1	Pl_CalNav(SPR)(1)	-0.1335303752
2275	N	Bare	0.1	Pl_CalNav(SPR)(2)	-0.1402619322
2275	N	Bare	0.1	TibNav	-0.1656917686
2275	N	Bare	0.1	An_TibTal	-0.0702281887
2275	N	Bare	0.1	An_TalFib	-0.0588569725
2275	N	Bare	0.1	In_TalCal	-0.0193502356
2275	N	Bare	0.1	La_TalCal	0.0540643408
2275	N	Bare	0.1	CalFib	0.019512964
2275	N	Bare	0.1	An_TibCal(DEL)	0.0205604338
2275	N	Bare	0.1	Po_TibTal(DEL)	0.241420112
2275	N	Bare	0.1	Po_TalFib	0.1048751342
2275	N	Bare	0.1	Po_TibFib	0.0145564638
2275	N	Bare	0.1	An_TibFib	-0.0138058684
2275	N	Bare	0.1	CalCub(BIF)	-0.0113689502
2275	N	Bare	0.1	CalNav(BIF)	0.0147046043
2275	N	Bare	0.1	Me_TalCal(DEL)	-0.1636732015
2275	N	Bare	0.1	Po_TalCal	-0.1752554377
2275	N	Bare	0.1	Pl_CalM5(LOP)	-0.0055779284
2275	N	Bare	0.1	Pl_CalM4(LOP)	-0.0037927439
2275	N	Bare	0.1	Pl_CalM3(LOP)	-0.0031037927
2275	N	Bare	0.1	Pl_CalM2(LOP)	-0.0039369688
2275	N	Bare	0.1	Pl_CalM5(PLF)	0.0035389909
2275	N	Bare	0.1	Pl_CalM4(PLF)	0.005310832
2275	N	Bare	0.1	Pl_CalM3(PLF)	0.0057616606
2275	N	Bare	0.1	Pl_CalM2(PLF)	0.0016790469
2275	N	Bare	0.1	Pl_CalM1(PLF)	-0.0105603705
2275	N	Shod	0.1	Pl_M4M5	0.0547402112
2275	N	Shod	0.1	Pl_M3M4	-0.0412976218
2275	N	Shod	0.1	Pl_M2M3	0.07467733
2275	N	Shod	0.1	In_M4M5	0.0313841054
2275	N	Shod	0.1	In_M3M4	-0.071024871
2275	N	Shod	0.1	In_M2M3	-0.5950144075
2275	N	Shod	0.1	Do_M4M5	0.1287196818
2275	N	Shod	0.1	Do_M3M4	-0.0233352754
2275	N	Shod	0.1	Do_M2M3	-0.0644145941
2275	N	Shod	0.1	Do_CubM5	0.0047316413
2275	N	Shod	0.1	Pl_CubM5	0.0063858045
2275	N	Shod	0.1	Do_CubM4	0.0368182313
2275	N	Shod	0.1	Pl_CubM4	0.0787242597
2275	N	Shod	0.1	Pl_C3M4	0.0095246794
2275	N	Shod	0.1	Do_C3Cub	0.023206763
2275	N	Shod	0.1	In_C3Cub	0.0314208252
2275	N	Shod	0.1	In_C3M3	-0.2674002952
2275	N	Shod	0.1	Do_C3M3	0.1559714326
2275	N	Shod	0.1	Do_C3M2	0.0118538865
2275	N	Shod	0.1	Do_C2M2	-0.0564720195
2275	N	Shod	0.1	Do_C1M1	0.0051260584
2275	N	Shod	0.1	Do_C1M2	-0.0757584844
2275	N	Shod	0.1	Pl_C1M1	-0.0204272113
2275	N	Shod	0.1	In_C1M2	-0.0200253151
2275	N	Shod	0.1	Do_C1C2	-0.0248831059
2275	N	Shod	0.1	In_C1C2	0.0003712404
2275	N	Shod	0.1	Pl_C1M2(LIS)	0.0179546178
2275	N	Shod	0.1	Pl_C1M3	-0.0107755706
2275	N	Shod	0.1	Pl_C2M2	0.1114707343
2275	N	Shod	0.1	Do_C2C3	-0.0305981037
2275	N	Shod	0.1	In_C2C3(1)	-0.020398946
2275	N	Shod	0.1	In_C2C3(2)	-0.0424660362
2275	N	Shod	0.1	In_C2M2	0.0245642132
2275	N	Shod	0.1	In_M2M3	-0.0039563041
2275	N	Shod	0.1	In_C3M3	0.0535320868
2275	N	Shod	0.1	De_M4M5	0.0294299618
2275	N	Shod	0.1	De_M3M4	-0.0078534913
2275	N	Shod	0.1	De_M2M3	-0.0007199587
2275	N	Shod	0.1	De_M1M2	0.0452102751
2275	N	Shod	0.1	Pl_NavC1	0.009720751
2275	N	Shod	0.1	Do_NavC1	-0.0086598437
2275	N	Shod	0.1	Do_NavC2	-0.0470645113
2275	N	Shod	0.1	Do_NavC3	-0.0825135359
2275	N	Shod	0.1	Do_NavCub	-0.0109546324
2275	N	Shod	0.1	Pl_NavCub	0.0928976223
2275	N	Shod	0.1	Do_TalNav	-0.0164953977
2275	N	Shod	0.1	Do_CalCub	0.0412680077
2275	N	Shod	0.1	Pl_CalCub(SHP)	0.0129682479
2275	N	Shod	0.1	Pl_CalNav(SPR)(1)	-0.0499693573
2275	N	Shod	0.1	Pl_CalNav(SPR)(2)	-0.0492334085
2275	N	Shod	0.1	TibNav	-0.2085782161
2275	N	Shod	0.1	An_TibTal	-0.2870815361
2275	N	Shod	0.1	An_TalFib	-0.1588718777
2275	N	Shod	0.1	In_TalCal	-0.0096535465
2275	N	Shod	0.1	La_TalCal	0.0681007416
2275	N	Shod	0.1	CalFib	0.0578309904
2275	N	Shod	0.1	An_TibCal(DEL)	0.1938461066
2275	N	Shod	0.1	Po_TibTal(DEL)	0.6928253253
2275	N	Shod	0.1	Po_TalFib	0.3903412088
2275	N	Shod	0.1	Po_TibFib	0.0003277141
2275	N	Shod	0.1	An_TibFib	0.003220863
2275	N	Shod	0.1	CalCub(BIF)	-0.0321681993
2275	N	Shod	0.1	CalNav(BIF)	0.0258929602
2275	N	Shod	0.1	Me_TalCal(DEL)	-0.0348562885
2275	N	Shod	0.1	Po_TalCal	-0.0035315088
2275	N	Shod	0.1	Pl_CalM5(LOP)	0.0126616585
2275	N	Shod	0.1	Pl_CalM4(LOP)	0.0165692527
2275	N	Shod	0.1	Pl_CalM3(LOP)	0.0154816059
2275	N	Shod	0.1	Pl_CalM2(LOP)	0.0157889535
2275	N	Shod	0.1	Pl_CalM5(PLF)	0.0117141041
2275	N	Shod	0.1	Pl_CalM4(PLF)	0.0156815276
2275	N	Shod	0.1	Pl_CalM3(PLF)	0.0188219169
2275	N	Shod	0.1	Pl_CalM2(PLF)	0.0171258629
2275	N	Shod	0.1	Pl_CalM1(PLF)	0.0104663133
2275	N	Bare	1	Pl_M4M5	0.0394884524
2275	N	Bare	1	Pl_M3M4	-0.1380371231
2275	N	Bare	1	Pl_M2M3	0.1548059658
2275	N	Bare	1	In_M4M5	0.014039826
2275	N	Bare	1	In_M3M4	-0.5475487582
2275	N	Bare	1	In_M2M3	-0.6031329106
2275	N	Bare	1	Do_M4M5	0.2339885694
2275	N	Bare	1	Do_M3M4	-0.4197205661
2275	N	Bare	1	Do_M2M3	-0.0805203322
2275	N	Bare	1	Do_CubM5	-0.1155093529
2275	N	Bare	1	Pl_CubM5	-0.1121105739
2275	N	Bare	1	Do_CubM4	-0.0270439804
2275	N	Bare	1	Pl_CubM4	0.1105460279
2275	N	Bare	1	Pl_C3M4	-0.0758221507
2275	N	Bare	1	Do_C3Cub	0.0007289042
2275	N	Bare	1	In_C3Cub	0.0359016279
2275	N	Bare	1	In_C3M3	-0.240208306
2275	N	Bare	1	Do_C3M3	0.1065285381
2275	N	Bare	1	Do_C3M2	-0.2581229341
2275	N	Bare	1	Do_C2M2	-0.1590929406
2275	N	Bare	1	Do_C1M1	0.0393890803
2275	N	Bare	1	Do_C1M2	-0.0455579506
2275	N	Bare	1	Pl_C1M1	-0.0254920225
2275	N	Bare	1	In_C1M2	0.0019266456
2275	N	Bare	1	Do_C1C2	-0.0603772619
2275	N	Bare	1	In_C1C2	-0.0245231117
2275	N	Bare	1	Pl_C1M2(LIS)	0.0212534016
2275	N	Bare	1	Pl_C1M3	0.0106358518
2275	N	Bare	1	Pl_C2M2	0.2196124339
2275	N	Bare	1	Do_C2C3	-0.0361079023
2275	N	Bare	1	In_C2C3(1)	0.3165326485
2275	N	Bare	1	In_C2C3(2)	0.1208835794
2275	N	Bare	1	In_C2M2	-0.010592447
2275	N	Bare	1	In_M2M3	-0.0197501269
2275	N	Bare	1	In_C3M3	0.0531462644
2275	N	Bare	1	De_M4M5	0.0750293245
2275	N	Bare	1	De_M3M4	0.1834130639
2275	N	Bare	1	De_M2M3	0.0797989951
2275	N	Bare	1	De_M1M2	0.0648196506
2275	N	Bare	1	Pl_NavC1	0.0498356471
2275	N	Bare	1	Do_NavC1	-0.0129806889
2275	N	Bare	1	Do_NavC2	0.0367629505
2275	N	Bare	1	Do_NavC3	-0.044511707
2275	N	Bare	1	Do_NavCub	-0.0172824079
2275	N	Bare	1	Pl_NavCub	0.2771319487
2275	N	Bare	1	Do_TalNav	-0.0530242429
2275	N	Bare	1	Do_CalCub	0.0080262979
2275	N	Bare	1	Pl_CalCub(SHP)	0.0294635245
2275	N	Bare	1	Pl_CalNav(SPR)(1)	-0.005753056
2275	N	Bare	1	Pl_CalNav(SPR)(2)	-0.0035198353
2275	N	Bare	1	TibNav	-0.226830021
2275	N	Bare	1	An_TibTal	-0.2606442639
2275	N	Bare	1	An_TalFib	-0.1179194053
2275	N	Bare	1	In_TalCal	-0.0208207045
2275	N	Bare	1	La_TalCal	0.0770646632
2275	N	Bare	1	CalFib	0.0262629404
2275	N	Bare	1	An_TibCal(DEL)	0.1294690267
2275	N	Bare	1	Po_TibTal(DEL)	0.5378406332
2275	N	Bare	1	Po_TalFib	0.242786535
2275	N	Bare	1	Po_TibFib	0.0188984708
2275	N	Bare	1	An_TibFib	0.032504016
2275	N	Bare	1	CalCub(BIF)	-0.0715815929
2275	N	Bare	1	CalNav(BIF)	0.0136963416
2275	N	Bare	1	Me_TalCal(DEL)	-0.0671733316
2275	N	Bare	1	Po_TalCal	-0.0353170926
2275	N	Bare	1	Pl_CalM5(LOP)	0.0298138051
2275	N	Bare	1	Pl_CalM4(LOP)	0.0319646491
2275	N	Bare	1	Pl_CalM3(LOP)	0.0501795443
2275	N	Bare	1	Pl_CalM2(LOP)	0.054687503
2275	N	Bare	1	Pl_CalM5(PLF)	0.0478834527
2275	N	Bare	1	Pl_CalM4(PLF)	0.057246832
2275	N	Bare	1	Pl_CalM3(PLF)	0.058647559
2275	N	Bare	1	Pl_CalM2(PLF)	0.0583170474
2275	N	Bare	1	Pl_CalM1(PLF)	0.0522241819
2275	N	Shod	1	Pl_M4M5	0.0495799014
2275	N	Shod	1	Pl_M3M4	-0.0811697923
2275	N	Shod	1	Pl_M2M3	0.1824323681
2275	N	Shod	1	In_M4M5	-0.0023851546
2275	N	Shod	1	In_M3M4	-0.2980548775
2275	N	Shod	1	In_M2M3	-0.5525787464
2275	N	Shod	1	Do_M4M5	0.1593484597
2275	N	Shod	1	Do_M3M4	-0.2197857776
2275	N	Shod	1	Do_M2M3	-0.0262901531
2275	N	Shod	1	Do_CubM5	-0.0286845175
2275	N	Shod	1	Pl_CubM5	-0.0441098516
2275	N	Shod	1	Do_CubM4	0.0169881748
2275	N	Shod	1	Pl_CubM4	0.0996390712
2275	N	Shod	1	Pl_C3M4	-0.0369611319
2275	N	Shod	1	Do_C3Cub	-0.0116952794
2275	N	Shod	1	In_C3Cub	0.0085897606
2275	N	Shod	1	In_C3M3	-0.2659085729
2275	N	Shod	1	Do_C3M3	0.0954738945
2275	N	Shod	1	Do_C3M2	-0.196965052
2275	N	Shod	1	Do_C2M2	-0.1302428564
2275	N	Shod	1	Do_C1M1	0.016268341
2275	N	Shod	1	Do_C1M2	-0.0479230449
2275	N	Shod	1	Pl_C1M1	0.0128190704
2275	N	Shod	1	In_C1M2	-0.0060875889
2275	N	Shod	1	Do_C1C2	-0.0452990257
2275	N	Shod	1	In_C1C2	0.0025626816
2275	N	Shod	1	Pl_C1M2(LIS)	0.0166221438
2275	N	Shod	1	Pl_C1M3	0.0042187144
2275	N	Shod	1	Pl_C2M2	0.1603974533
2275	N	Shod	1	Do_C2C3	-0.0490345597
2275	N	Shod	1	In_C2C3(1)	0.1401578118
2275	N	Shod	1	In_C2C3(2)	0.06098021
2275	N	Shod	1	In_C2M2	-0.0258964815
2275	N	Shod	1	In_M2M3	0.0285950531
2275	N	Shod	1	In_C3M3	0.0380151457
2275	N	Shod	1	De_M4M5	0.0388878635
2275	N	Shod	1	De_M3M4	0.0683757085
2275	N	Shod	1	De_M2M3	0.0115930406
2275	N	Shod	1	De_M1M2	0.053900691
2275	N	Shod	1	Pl_NavC1	0.0149326839
2275	N	Shod	1	Do_NavC1	-0.0113582736
2275	N	Shod	1	Do_NavC2	0.0422243153
2275	N	Shod	1	Do_NavC3	-0.0646276987
2275	N	Shod	1	Do_NavCub	-0.0417189897
2275	N	Shod	1	Pl_NavCub	0.1423323982
2275	N	Shod	1	Do_TalNav	-0.027234339
2275	N	Shod	1	Do_CalCub	0.0295197228
2275	N	Shod	1	Pl_CalCub(SHP)	0.0301520556
2275	N	Shod	1	Pl_CalNav(SPR)(1)	0.0412616043
2275	N	Shod	1	Pl_CalNav(SPR)(2)	0.0366886076
2275	N	Shod	1	TibNav	-0.1813760157
2275	N	Shod	1	An_TibTal	-0.3022995377
2275	N	Shod	1	An_TalFib	-0.1465313008
2275	N	Shod	1	In_TalCal	-0.0021825963
2275	N	Shod	1	La_TalCal	0.047600716
2275	N	Shod	1	CalFib	0.0434245385
2275	N	Shod	1	An_TibCal(DEL)	0.2150581593
2275	N	Shod	1	Po_TibTal(DEL)	0.6940739294
2275	N	Shod	1	Po_TalFib	0.3695564486
2275	N	Shod	1	Po_TibFib	-0.0132312229
2275	N	Shod	1	An_TibFib	0.0035221415
2275	N	Shod	1	CalCub(BIF)	-0.0574592463
2275	N	Shod	1	CalNav(BIF)	0.0620455446
2275	N	Shod	1	Me_TalCal(DEL)	0.0129609353
2275	N	Shod	1	Po_TalCal	0.0715998843
2275	N	Shod	1	Pl_CalM5(LOP)	0.0217918228
2275	N	Shod	1	Pl_CalM4(LOP)	0.0251847329
2275	N	Shod	1	Pl_CalM3(LOP)	0.0343868577
2275	N	Shod	1	Pl_CalM2(LOP)	0.0392431581
2275	N	Shod	1	Pl_CalM5(PLF)	0.0241200715
2275	N	Shod	1	Pl_CalM4(PLF)	0.0325122499
2275	N	Shod	1	Pl_CalM3(PLF)	0.0374554545
2275	N	Shod	1	Pl_CalM2(PLF)	0.0387079503
2275	N	Shod	1	Pl_CalM1(PLF)	0.0369623036
2275	N	Bare	1.5	Pl_M4M5	0.0313510197
2275	N	Bare	1.5	Pl_M3M4	-0.1386460235
2275	N	Bare	1.5	Pl_M2M3	0.1504577404
2275	N	Bare	1.5	In_M4M5	-0.0022349537
2275	N	Bare	1.5	In_M3M4	-0.5570672012
2275	N	Bare	1.5	In_M2M3	-0.5970121644
2275	N	Bare	1.5	Do_M4M5	0.2340039408
2275	N	Bare	1.5	Do_M3M4	-0.4401133988
2275	N	Bare	1.5	Do_M2M3	-0.0546130751
2275	N	Bare	1.5	Do_CubM5	-0.1133081022
2275	N	Bare	1.5	Pl_CubM5	-0.1021347346
2275	N	Bare	1.5	Do_CubM4	-0.0433305138
2275	N	Bare	1.5	Pl_CubM4	0.1067524016
2275	N	Bare	1.5	Pl_C3M4	-0.0910920017
2275	N	Bare	1.5	Do_C3Cub	-0.0337813269
2275	N	Bare	1.5	In_C3Cub	-0.0244903793
2275	N	Bare	1.5	In_C3M3	-0.2619796008
2275	N	Bare	1.5	Do_C3M3	0.0744965537
2275	N	Bare	1.5	Do_C3M2	-0.2522457566
2275	N	Bare	1.5	Do_C2M2	-0.1793394926
2275	N	Bare	1.5	Do_C1M1	0.0632971361
2275	N	Bare	1.5	Do_C1M2	-0.1058497911
2275	N	Bare	1.5	Pl_C1M1	0.02531384
2275	N	Bare	1.5	In_C1M2	-0.0147068433
2275	N	Bare	1.5	Do_C1C2	-0.1009292751
2275	N	Bare	1.5	In_C1C2	-0.0209166627
2275	N	Bare	1.5	Pl_C1M2(LIS)	0.0420939261
2275	N	Bare	1.5	Pl_C1M3	0.0042949709
2275	N	Bare	1.5	Pl_C2M2	0.2247253811
2275	N	Bare	1.5	Do_C2C3	-0.0208007547
2275	N	Bare	1.5	In_C2C3(1)	0.3028903627
2275	N	Bare	1.5	In_C2C3(2)	0.1444025554
2275	N	Bare	1.5	In_C2M2	-0.0281095668
2275	N	Bare	1.5	In_M2M3	-0.0150900347
2275	N	Bare	1.5	In_C3M3	0.0143956061
2275	N	Bare	1.5	De_M4M5	0.0736902694
2275	N	Bare	1.5	De_M3M4	0.1907342253
2275	N	Bare	1.5	De_M2M3	0.0904565606
2275	N	Bare	1.5	De_M1M2	0.0706103143
2275	N	Bare	1.5	Pl_NavC1	0.0204948568
2275	N	Bare	1.5	Do_NavC1	-0.0219885802
2275	N	Bare	1.5	Do_NavC2	0.0452002018
2275	N	Bare	1.5	Do_NavC3	-0.0462109948
2275	N	Bare	1.5	Do_NavCub	-0.019399459
2275	N	Bare	1.5	Pl_NavCub	0.2716180548
2275	N	Bare	1.5	Do_TalNav	-0.0738672235
2275	N	Bare	1.5	Do_CalCub	-0.0023739943
2275	N	Bare	1.5	Pl_CalCub(SHP)	0.0337874972
2275	N	Bare	1.5	Pl_CalNav(SPR)(1)	0.0174005843
2275	N	Bare	1.5	Pl_CalNav(SPR)(2)	0.0155298501
2275	N	Bare	1.5	TibNav	-0.239538717
2275	N	Bare	1.5	An_TibTal	-0.2883495617
2275	N	Bare	1.5	An_TalFib	-0.1072898568
2275	N	Bare	1.5	In_TalCal	-0.0084245033
2275	N	Bare	1.5	La_TalCal	0.0947683499
2275	N	Bare	1.5	CalFib	0.0013425887
2275	N	Bare	1.5	An_TibCal(DEL)	0.0920733774
2275	N	Bare	1.5	Po_TibTal(DEL)	0.3950767703
2275	N	Bare	1.5	Po_TalFib	0.1790693682
2275	N	Bare	1.5	Po_TibFib	0.0045923493
2275	N	Bare	1.5	An_TibFib	-0.0320528653
2275	N	Bare	1.5	CalCub(BIF)	-0.0941383671
2275	N	Bare	1.5	CalNav(BIF)	0.0391954309
2275	N	Bare	1.5	Me_TalCal(DEL)	-0.029723198
2275	N	Bare	1.5	Po_TalCal	0.0514372979
2275	N	Bare	1.5	Pl_CalM5(LOP)	0.0327011131
2275	N	Bare	1.5	Pl_CalM4(LOP)	0.0344104963
2275	N	Bare	1.5	Pl_CalM3(LOP)	0.052826186
2275	N	Bare	1.5	Pl_CalM2(LOP)	0.0571153214
2275	N	Bare	1.5	Pl_CalM5(PLF)	0.0509938235
2275	N	Bare	1.5	Pl_CalM4(PLF)	0.0595991048
2275	N	Bare	1.5	Pl_CalM3(PLF)	0.0605426342
2275	N	Bare	1.5	Pl_CalM2(PLF)	0.0603822824
2275	N	Bare	1.5	Pl_CalM1(PLF)	0.0540113605
2275	N	Shod	1.5	Pl_M4M5	0.0207283197
2275	N	Shod	1.5	Pl_M3M4	-0.0778076947
2275	N	Shod	1.5	Pl_M2M3	0.206385214
2275	N	Shod	1.5	In_M4M5	-0.048450806
2275	N	Shod	1.5	In_M3M4	-0.354448913
2275	N	Shod	1.5	In_M2M3	-0.5602228825
2275	N	Shod	1.5	Do_M4M5	0.1326992053
2275	N	Shod	1.5	Do_M3M4	-0.2720323373
2275	N	Shod	1.5	Do_M2M3	-0.0380827828
2275	N	Shod	1.5	Do_CubM5	-0.0495847854
2275	N	Shod	1.5	Pl_CubM5	-0.0769070623
2275	N	Shod	1.5	Do_CubM4	-0.0020206544
2275	N	Shod	1.5	Pl_CubM4	0.0842213058
2275	N	Shod	1.5	Pl_C3M4	-0.0396380437
2275	N	Shod	1.5	Do_C3Cub	-0.017745652
2275	N	Shod	1.5	In_C3Cub	0.0071274303
2275	N	Shod	1.5	In_C3M3	-0.2396199974
2275	N	Shod	1.5	Do_C3M3	0.1309840825
2275	N	Shod	1.5	Do_C3M2	-0.2135801083
2275	N	Shod	1.5	Do_C2M2	-0.1287069935
2275	N	Shod	1.5	Do_C1M1	0.0503932192
2275	N	Shod	1.5	Do_C1M2	-0.0379639968
2275	N	Shod	1.5	Pl_C1M1	-0.015241604
2275	N	Shod	1.5	In_C1M2	-0.0125901562
2275	N	Shod	1.5	Do_C1C2	-0.0754215456
2275	N	Shod	1.5	In_C1C2	0.0024354412
2275	N	Shod	1.5	Pl_C1M2(LIS)	0.0094150137
2275	N	Shod	1.5	Pl_C1M3	-0.002930218
2275	N	Shod	1.5	Pl_C2M2	0.0928386335
2275	N	Shod	1.5	Do_C2C3	-0.0764729176
2275	N	Shod	1.5	In_C2C3(1)	0.1467184734
2275	N	Shod	1.5	In_C2C3(2)	0.0972626251
2275	N	Shod	1.5	In_C2M2	-0.0378795677
2275	N	Shod	1.5	In_M2M3	0.023680849
2275	N	Shod	1.5	In_C3M3	0.0306240636
2275	N	Shod	1.5	De_M4M5	0.0424402353
2275	N	Shod	1.5	De_M3M4	0.1055848615
2275	N	Shod	1.5	De_M2M3	0.0371017401
2275	N	Shod	1.5	De_M1M2	0.0590537645
2275	N	Shod	1.5	Pl_NavC1	0.0551485002
2275	N	Shod	1.5	Do_NavC1	-0.0080910258
2275	N	Shod	1.5	Do_NavC2	0.0350896355
2275	N	Shod	1.5	Do_NavC3	-0.0881559128
2275	N	Shod	1.5	Do_NavCub	-0.0522872791
2275	N	Shod	1.5	Pl_NavCub	0.2065456851
2275	N	Shod	1.5	Do_TalNav	0.0004494779
2275	N	Shod	1.5	Do_CalCub	0.0060123992
2275	N	Shod	1.5	Pl_CalCub(SHP)	0.0383688025
2275	N	Shod	1.5	Pl_CalNav(SPR)(1)	0.088916941
2275	N	Shod	1.5	Pl_CalNav(SPR)(2)	0.0827782211
2275	N	Shod	1.5	TibNav	-0.1622833298
2275	N	Shod	1.5	An_TibTal	-0.3159360447
2275	N	Shod	1.5	An_TalFib	-0.1396304928
2275	N	Shod	1.5	In_TalCal	-0.0008640817
2275	N	Shod	1.5	La_TalCal	0.0263375182
2275	N	Shod	1.5	CalFib	0.0104887535
2275	N	Shod	1.5	An_TibCal(DEL)	0.222611129
2275	N	Shod	1.5	Po_TibTal(DEL)	0.6854336327
2275	N	Shod	1.5	Po_TalFib	0.3215791867
2275	N	Shod	1.5	Po_TibFib	0.0082401044
2275	N	Shod	1.5	An_TibFib	0.0398881681
2275	N	Shod	1.5	CalCub(BIF)	-0.0770929193
2275	N	Shod	1.5	CalNav(BIF)	0.0767043209
2275	N	Shod	1.5	Me_TalCal(DEL)	0.0590023449
2275	N	Shod	1.5	Po_TalCal	0.1181198467
2275	N	Shod	1.5	Pl_CalM5(LOP)	0.0275981358
2275	N	Shod	1.5	Pl_CalM4(LOP)	0.0281235331
2275	N	Shod	1.5	Pl_CalM3(LOP)	0.0416805567
2275	N	Shod	1.5	Pl_CalM2(LOP)	0.0483259841
2275	N	Shod	1.5	Pl_CalM5(PLF)	0.0286672496
2275	N	Shod	1.5	Pl_CalM4(PLF)	0.0383595463
2275	N	Shod	1.5	Pl_CalM3(PLF)	0.043696249
2275	N	Shod	1.5	Pl_CalM2(PLF)	0.0473184519
2275	N	Shod	1.5	Pl_CalM1(PLF)	0.0487296159
2275	FD	Bare	0.1	Pl_M4M5	0.0638609819
2275	FD	Bare	0.1	Pl_M3M4	-0.0349477436
2275	FD	Bare	0.1	Pl_M2M3	0.0895753751
2275	FD	Bare	0.1	In_M4M5	0.0257206692
2275	FD	Bare	0.1	In_M3M4	-0.189964535
2275	FD	Bare	0.1	In_M2M3	-0.5691836554
2275	FD	Bare	0.1	Do_M4M5	0.1404371504
2275	FD	Bare	0.1	Do_M3M4	-0.1398028626
2275	FD	Bare	0.1	Do_M2M3	-0.0125730592
2275	FD	Bare	0.1	Do_CubM5	-0.0822350393
2275	FD	Bare	0.1	Pl_CubM5	-0.0880735937
2275	FD	Bare	0.1	Do_CubM4	-0.0293603279
2275	FD	Bare	0.1	Pl_CubM4	0.0482685328
2275	FD	Bare	0.1	Pl_C3M4	-0.0213441193
2275	FD	Bare	0.1	Do_C3Cub	-0.0115129796
2275	FD	Bare	0.1	In_C3Cub	-0.0092717426
2275	FD	Bare	0.1	In_C3M3	-0.2891689464
2275	FD	Bare	0.1	Do_C3M3	0.0628449467
2275	FD	Bare	0.1	Do_C3M2	-0.1433608962
2275	FD	Bare	0.1	Do_C2M2	-0.1457727556
2275	FD	Bare	0.1	Do_C1M1	0.0563832483
2275	FD	Bare	0.1	Do_C1M2	-0.0454772594
2275	FD	Bare	0.1	Pl_C1M1	0.0005777196
2275	FD	Bare	0.1	In_C1M2	0.0002094425
2275	FD	Bare	0.1	Do_C1C2	-0.0217132078
2275	FD	Bare	0.1	In_C1C2	-0.0085571914
2275	FD	Bare	0.1	Pl_C1M2(LIS)	0.0183307311
2275	FD	Bare	0.1	Pl_C1M3	-0.0240608156
2275	FD	Bare	0.1	Pl_C2M2	0.1883046299
2275	FD	Bare	0.1	Do_C2C3	-0.0294562744
2275	FD	Bare	0.1	In_C2C3(1)	0.1808342117
2275	FD	Bare	0.1	In_C2C3(2)	0.0470905022
2275	FD	Bare	0.1	In_C2M2	-0.0121091739
2275	FD	Bare	0.1	In_M2M3	0.0176553977
2275	FD	Bare	0.1	In_C3M3	0.0401578809
2275	FD	Bare	0.1	De_M4M5	0.0824800892
2275	FD	Bare	0.1	De_M3M4	0.1097749652
2275	FD	Bare	0.1	De_M2M3	0.030914862
2275	FD	Bare	0.1	De_M1M2	0.0597833437
2275	FD	Bare	0.1	Pl_NavC1	0.0054918695
2275	FD	Bare	0.1	Do_NavC1	-0.0242035031
2275	FD	Bare	0.1	Do_NavC2	0.0092927223
2275	FD	Bare	0.1	Do_NavC3	-0.0310840461
2275	FD	Bare	0.1	Do_NavCub	0.0184928054
2275	FD	Bare	0.1	Pl_NavCub	0.2467294633
2275	FD	Bare	0.1	Do_TalNav	-0.0594387495
2275	FD	Bare	0.1	Do_CalCub	0.1727455434
2275	FD	Bare	0.1	Pl_CalCub(SHP)	-0.0038678597
2275	FD	Bare	0.1	Pl_CalNav(SPR)(1)	-0.1374518979
2275	FD	Bare	0.1	Pl_CalNav(SPR)(2)	-0.1378437054
2275	FD	Bare	0.1	TibNav	-0.2920679905
2275	FD	Bare	0.1	An_TibTal	-0.2400222234
2275	FD	Bare	0.1	An_TalFib	-0.139511817
2275	FD	Bare	0.1	In_TalCal	-0.0155288545
2275	FD	Bare	0.1	La_TalCal	0.1195728363
2275	FD	Bare	0.1	CalFib	0.0762920957
2275	FD	Bare	0.1	An_TibCal(DEL)	0.0945182078
2275	FD	Bare	0.1	Po_TibTal(DEL)	0.5169403782
2275	FD	Bare	0.1	Po_TalFib	0.3096546726
2275	FD	Bare	0.1	Po_TibFib	0.0167662689
2275	FD	Bare	0.1	An_TibFib	0.0097128596
2275	FD	Bare	0.1	CalCub(BIF)	-0.0496698508
2275	FD	Bare	0.1	CalNav(BIF)	0.0431633317
2275	FD	Bare	0.1	Me_TalCal(DEL)	-0.1268908839
2275	FD	Bare	0.1	Po_TalCal	-0.1084609464
2275	FD	Bare	0.1	Pl_CalM5(LOP)	0.013287995
2275	FD	Bare	0.1	Pl_CalM4(LOP)	0.0156610228
2275	FD	Bare	0.1	Pl_CalM3(LOP)	0.0232826868
2275	FD	Bare	0.1	Pl_CalM2(LOP)	0.0235082004
2275	FD	Bare	0.1	Pl_CalM5(PLF)	0.0211032426
2275	FD	Bare	0.1	Pl_CalM4(PLF)	0.0288951951
2275	FD	Bare	0.1	Pl_CalM3(PLF)	0.0327869919
2275	FD	Bare	0.1	Pl_CalM2(PLF)	0.0294377795
2275	FD	Bare	0.1	Pl_CalM1(PLF)	0.0158653596
2275	FD	Shod	0.1	Pl_M4M5	0.065160474
2275	FD	Shod	0.1	Pl_M3M4	-0.0435375088
2275	FD	Shod	0.1	Pl_M2M3	0.1037821714
2275	FD	Shod	0.1	In_M4M5	0.0252122392
2275	FD	Shod	0.1	In_M3M4	-0.1600853854
2275	FD	Shod	0.1	In_M2M3	-0.5841900964
2275	FD	Shod	0.1	Do_M4M5	0.137132662
2275	FD	Shod	0.1	Do_M3M4	-0.1220664797
2275	FD	Shod	0.1	Do_M2M3	-0.0274850481
2275	FD	Shod	0.1	Do_CubM5	-0.0440122681
2275	FD	Shod	0.1	Pl_CubM5	-0.0609300106
2275	FD	Shod	0.1	Do_CubM4	0.0247887039
2275	FD	Shod	0.1	Pl_CubM4	0.0991113365
2275	FD	Shod	0.1	Pl_C3M4	-0.0194692644
2275	FD	Shod	0.1	Do_C3Cub	0.0369057788
2275	FD	Shod	0.1	In_C3Cub	0.0562256027
2275	FD	Shod	0.1	In_C3M3	-0.2824140736
2275	FD	Shod	0.1	Do_C3M3	0.0795910835
2275	FD	Shod	0.1	Do_C3M2	-0.1284325495
2275	FD	Shod	0.1	Do_C2M2	-0.1304091714
2275	FD	Shod	0.1	Do_C1M1	0.027598482
2275	FD	Shod	0.1	Do_C1M2	-0.037466272
2275	FD	Shod	0.1	Pl_C1M1	0.0179756659
2275	FD	Shod	0.1	In_C1M2	-0.0063953291
2275	FD	Shod	0.1	Do_C1C2	-0.0853469178
2275	FD	Shod	0.1	In_C1C2	-0.0387684651
2275	FD	Shod	0.1	Pl_C1M2(LIS)	0.0046378858
2275	FD	Shod	0.1	Pl_C1M3	-0.0143208822
2275	FD	Shod	0.1	Pl_C2M2	0.1201891646
2275	FD	Shod	0.1	Do_C2C3	-0.0560302278
2275	FD	Shod	0.1	In_C2C3(1)	0.1025717696
2275	FD	Shod	0.1	In_C2C3(2)	0.0229850578
2275	FD	Shod	0.1	In_C2M2	-0.0263784738
2275	FD	Shod	0.1	In_M2M3	0.0194542894
2275	FD	Shod	0.1	In_C3M3	0.0351451196
2275	FD	Shod	0.1	De_M4M5	0.0537681814
2275	FD	Shod	0.1	De_M3M4	0.0497013088
2275	FD	Shod	0.1	De_M2M3	0.0011710396
2275	FD	Shod	0.1	De_M1M2	0.0587406726
2275	FD	Shod	0.1	Pl_NavC1	0.0221888455
2275	FD	Shod	0.1	Do_NavC1	-0.019581198
2275	FD	Shod	0.1	Do_NavC2	0.0116838055
2275	FD	Shod	0.1	Do_NavC3	-0.0827030027
2275	FD	Shod	0.1	Do_NavCub	-0.000302773
2275	FD	Shod	0.1	Pl_NavCub	0.1514420784
2275	FD	Shod	0.1	Do_TalNav	-0.0698119628
2275	FD	Shod	0.1	Do_CalCub	0.0157749658
2275	FD	Shod	0.1	Pl_CalCub(SHP)	0.0354589925
2275	FD	Shod	0.1	Pl_CalNav(SPR)(1)	-0.0321225802
2275	FD	Shod	0.1	Pl_CalNav(SPR)(2)	-0.0280998152
2275	FD	Shod	0.1	TibNav	-0.238350026
2275	FD	Shod	0.1	An_TibTal	-0.3472945317
2275	FD	Shod	0.1	An_TalFib	-0.1804662143
2275	FD	Shod	0.1	In_TalCal	0.027800607
2275	FD	Shod	0.1	La_TalCal	0.1986797171
2275	FD	Shod	0.1	CalFib	0.1513959055
2275	FD	Shod	0.1	An_TibCal(DEL)	0.2783105486
2275	FD	Shod	0.1	Po_TibTal(DEL)	0.9151035339
2275	FD	Shod	0.1	Po_TalFib	0.5170047695
2275	FD	Shod	0.1	Po_TibFib	-0.0296464411
2275	FD	Shod	0.1	An_TibFib	0.0032728256
2275	FD	Shod	0.1	CalCub(BIF)	-0.0458180496
2275	FD	Shod	0.1	CalNav(BIF)	0.0269691357
2275	FD	Shod	0.1	Me_TalCal(DEL)	0.0720585585
2275	FD	Shod	0.1	Po_TalCal	0.2694768711
2275	FD	Shod	0.1	Pl_CalM5(LOP)	0.0251026333
2275	FD	Shod	0.1	Pl_CalM4(LOP)	0.0281140744
2275	FD	Shod	0.1	Pl_CalM3(LOP)	0.0325516948
2275	FD	Shod	0.1	Pl_CalM2(LOP)	0.0348033963
2275	FD	Shod	0.1	Pl_CalM5(PLF)	0.0255089432
2275	FD	Shod	0.1	Pl_CalM4(PLF)	0.0334037903
2275	FD	Shod	0.1	Pl_CalM3(PLF)	0.037206536
2275	FD	Shod	0.1	Pl_CalM2(PLF)	0.0372449995
2275	FD	Shod	0.1	Pl_CalM1(PLF)	0.0309109058
2275	FD	Bare	1	Pl_M4M5	0.0538771649
2275	FD	Bare	1	Pl_M3M4	-0.0300200033
2275	FD	Bare	1	Pl_M2M3	0.1880622858
2275	FD	Bare	1	In_M4M5	-0.0155625588
2275	FD	Bare	1	In_M3M4	-0.2855869117
2275	FD	Bare	1	In_M2M3	-0.5524466785
2275	FD	Bare	1	Do_M4M5	0.1725920077
2275	FD	Bare	1	Do_M3M4	-0.2547714249
2275	FD	Bare	1	Do_M2M3	0.0108161378
2275	FD	Bare	1	Do_CubM5	-0.1180288367
2275	FD	Bare	1	Pl_CubM5	-0.1334091818
2275	FD	Bare	1	Do_CubM4	-0.0068470674
2275	FD	Bare	1	Pl_CubM4	0.1461042889
2275	FD	Bare	1	Pl_C3M4	-0.0322202316
2275	FD	Bare	1	Do_C3Cub	-0.0188101224
2275	FD	Bare	1	In_C3Cub	0.0124090779
2275	FD	Bare	1	In_C3M3	-0.3076733862
2275	FD	Bare	1	Do_C3M3	-0.064518918
2275	FD	Bare	1	Do_C3M2	-0.410170195
2275	FD	Bare	1	Do_C2M2	-0.1724836301
2275	FD	Bare	1	Do_C1M1	0.0706448838
2275	FD	Bare	1	Do_C1M2	-0.0291252189
2275	FD	Bare	1	Pl_C1M1	0.0058355395
2275	FD	Bare	1	In_C1M2	0.0129917518
2275	FD	Bare	1	Do_C1C2	-0.1656219099
2275	FD	Bare	1	In_C1C2	-0.096821028
2275	FD	Bare	1	Pl_C1M2(LIS)	0.0263462159
2275	FD	Bare	1	Pl_C1M3	-0.0168288469
2275	FD	Bare	1	Pl_C2M2	0.1679527722
2275	FD	Bare	1	Do_C2C3	-0.1104381205
2275	FD	Bare	1	In_C2C3(1)	0.2841471228
2275	FD	Bare	1	In_C2C3(2)	0.0969452791
2275	FD	Bare	1	In_C2M2	0.0033670911
2275	FD	Bare	1	In_M2M3	0.0175558543
2275	FD	Bare	1	In_C3M3	0.0108074995
2275	FD	Bare	1	De_M4M5	0.1044492793
2275	FD	Bare	1	De_M3M4	0.181806939
2275	FD	Bare	1	De_M2M3	0.0491762989
2275	FD	Bare	1	De_M1M2	0.0790738106
2275	FD	Bare	1	Pl_NavC1	0.0659402323
2275	FD	Bare	1	Do_NavC1	-0.00160988
2275	FD	Bare	1	Do_NavC2	0.0527213118
2275	FD	Bare	1	Do_NavC3	-0.0303675555
2275	FD	Bare	1	Do_NavCub	-0.0089401091
2275	FD	Bare	1	Pl_NavCub	0.2781713473
2275	FD	Bare	1	Do_TalNav	-0.0741150533
2275	FD	Bare	1	Do_CalCub	-0.0428339737
2275	FD	Bare	1	Pl_CalCub(SHP)	0.0428610991
2275	FD	Bare	1	Pl_CalNav(SPR)(1)	-0.0119415341
2275	FD	Bare	1	Pl_CalNav(SPR)(2)	-0.0084450846
2275	FD	Bare	1	TibNav	-0.3129114772
2275	FD	Bare	1	An_TibTal	-0.3809831486
2275	FD	Bare	1	An_TalFib	-0.1996292134
2275	FD	Bare	1	In_TalCal	-0.0083783656
2275	FD	Bare	1	La_TalCal	0.1366108696
2275	FD	Bare	1	CalFib	0.1331159724
2275	FD	Bare	1	An_TibCal(DEL)	0.2038511558
2275	FD	Bare	1	Po_TibTal(DEL)	0.8773625999
2275	FD	Bare	1	Po_TalFib	0.5541599624
2275	FD	Bare	1	Po_TibFib	0.0088331162
2275	FD	Bare	1	An_TibFib	0.0285624042
2275	FD	Bare	1	CalCub(BIF)	-0.0724909376
2275	FD	Bare	1	CalNav(BIF)	-0.0152319313
2275	FD	Bare	1	Me_TalCal(DEL)	-0.0318755446
2275	FD	Bare	1	Po_TalCal	0.0453338713
2275	FD	Bare	1	Pl_CalM5(LOP)	0.0358626248
2275	FD	Bare	1	Pl_CalM4(LOP)	0.0386592481
2275	FD	Bare	1	Pl_CalM3(LOP)	0.0526673642
2275	FD	Bare	1	Pl_CalM2(LOP)	0.0600296984
2275	FD	Bare	1	Pl_CalM5(PLF)	0.0444043713
2275	FD	Bare	1	Pl_CalM4(PLF)	0.0596822564
2275	FD	Bare	1	Pl_CalM3(PLF)	0.0621181791
2275	FD	Bare	1	Pl_CalM2(PLF)	0.064049012
2275	FD	Bare	1	Pl_CalM1(PLF)	0.060343799
2275	FD	Shod	1	Pl_M4M5	0.0660504865
2275	FD	Shod	1	Pl_M3M4	-0.0292068178
2275	FD	Shod	1	Pl_M2M3	0.1896147176
2275	FD	Shod	1	In_M4M5	0.0037659431
2275	FD	Shod	1	In_M3M4	-0.2676434596
2275	FD	Shod	1	In_M2M3	-0.5409401096
2275	FD	Shod	1	Do_M4M5	0.1753670568
2275	FD	Shod	1	Do_M3M4	-0.2346003304
2275	FD	Shod	1	Do_M2M3	0.024975108
2275	FD	Shod	1	Do_CubM5	-0.0458647496
2275	FD	Shod	1	Pl_CubM5	-0.0635349768
2275	FD	Shod	1	Do_CubM4	0.0212464887
2275	FD	Shod	1	Pl_CubM4	0.1243681596
2275	FD	Shod	1	Pl_C3M4	-0.0292544649
2275	FD	Shod	1	Do_C3Cub	-0.0466028426
2275	FD	Shod	1	In_C3Cub	-0.0312157532
2275	FD	Shod	1	In_C3M3	-0.3090202699
2275	FD	Shod	1	Do_C3M3	-0.0422677755
2275	FD	Shod	1	Do_C3M2	-0.3719895296
2275	FD	Shod	1	Do_C2M2	-0.1380160145
2275	FD	Shod	1	Do_C1M1	0.039522669
2275	FD	Shod	1	Do_C1M2	-0.0604774105
2275	FD	Shod	1	Pl_C1M1	0.0204357827
2275	FD	Shod	1	In_C1M2	-0.003902956
2275	FD	Shod	1	Do_C1C2	-0.0982170457
2275	FD	Shod	1	In_C1C2	-0.0415540007
2275	FD	Shod	1	Pl_C1M2(LIS)	0.0280733196
2275	FD	Shod	1	Pl_C1M3	-0.0010213129
2275	FD	Shod	1	Pl_C2M2	0.1049400789
2275	FD	Shod	1	Do_C2C3	-0.0636829271
2275	FD	Shod	1	In_C2C3(1)	0.2554053181
2275	FD	Shod	1	In_C2C3(2)	0.156910123
2275	FD	Shod	1	In_C2M2	-0.0596617775
2275	FD	Shod	1	In_M2M3	0.0311799518
2275	FD	Shod	1	In_C3M3	0.004713132
2275	FD	Shod	1	De_M4M5	0.0680557737
2275	FD	Shod	1	De_M3M4	0.1328284373
2275	FD	Shod	1	De_M2M3	0.0192250282
2275	FD	Shod	1	De_M1M2	0.073129064
2275	FD	Shod	1	Pl_NavC1	0.0466678902
2275	FD	Shod	1	Do_NavC1	0.0043325956
2275	FD	Shod	1	Do_NavC2	0.0399560162
2275	FD	Shod	1	Do_NavC3	-0.0724054998
2275	FD	Shod	1	Do_NavCub	-0.0446849637
2275	FD	Shod	1	Pl_NavCub	0.2072036705
2275	FD	Shod	1	Do_TalNav	-0.0065218275
2275	FD	Shod	1	Do_CalCub	-0.0211376474
2275	FD	Shod	1	Pl_CalCub(SHP)	0.0522029189
2275	FD	Shod	1	Pl_CalNav(SPR)(1)	0.0370457853
2275	FD	Shod	1	Pl_CalNav(SPR)(2)	0.0345474819
2275	FD	Shod	1	TibNav	-0.2547969402
2275	FD	Shod	1	An_TibTal	-0.4102554487
2275	FD	Shod	1	An_TalFib	-0.2180634536
2275	FD	Shod	1	In_TalCal	-0.0133075164
2275	FD	Shod	1	La_TalCal	0.0502309455
2275	FD	Shod	1	CalFib	0.1673491653
2275	FD	Shod	1	An_TibCal(DEL)	0.2689474245
2275	FD	Shod	1	Po_TibTal(DEL)	1.0065621515
2275	FD	Shod	1	Po_TalFib	0.7202401332
2275	FD	Shod	1	Po_TibFib	-0.0784954542
2275	FD	Shod	1	An_TibFib	-0.0556601715
2275	FD	Shod	1	CalCub(BIF)	-0.0923690101
2275	FD	Shod	1	CalNav(BIF)	0.0217595483
2275	FD	Shod	1	Me_TalCal(DEL)	0.087476218
2275	FD	Shod	1	Po_TalCal	0.0903460444
2275	FD	Shod	1	Pl_CalM5(LOP)	0.0358343286
2275	FD	Shod	1	Pl_CalM4(LOP)	0.0382745126
2275	FD	Shod	1	Pl_CalM3(LOP)	0.0496623421
2275	FD	Shod	1	Pl_CalM2(LOP)	0.0557941413
2275	FD	Shod	1	Pl_CalM5(PLF)	0.0360434105
2275	FD	Shod	1	Pl_CalM4(PLF)	0.0498095203
2275	FD	Shod	1	Pl_CalM3(PLF)	0.0542319775
2275	FD	Shod	1	Pl_CalM2(PLF)	0.0568699109
2275	FD	Shod	1	Pl_CalM1(PLF)	0.0547402373
2275	FP	Bare	0.1	Pl_M4M5	0.029827374
2275	FP	Bare	0.1	Pl_M3M4	-0.0629186843
2275	FP	Bare	0.1	Pl_M2M3	0.0930168412
2275	FP	Bare	0.1	In_M4M5	0.0049403565
2275	FP	Bare	0.1	In_M3M4	-0.2591527601
2275	FP	Bare	0.1	In_M2M3	-0.6156954718
2275	FP	Bare	0.1	Do_M4M5	0.1349311929
2275	FP	Bare	0.1	Do_M3M4	-0.2068222043
2275	FP	Bare	0.1	Do_M2M3	-0.0785205107
2275	FP	Bare	0.1	Do_CubM5	-0.0486423994
2275	FP	Bare	0.1	Pl_CubM5	-0.0403254035
2275	FP	Bare	0.1	Do_CubM4	0.0001186356
2275	FP	Bare	0.1	Pl_CubM4	0.0754998475
2275	FP	Bare	0.1	Pl_C3M4	-0.0166965397
2275	FP	Bare	0.1	Do_C3Cub	0.0180326237
2275	FP	Bare	0.1	In_C3Cub	0.0429291013
2275	FP	Bare	0.1	In_C3M3	-0.2515345629
2275	FP	Bare	0.1	Do_C3M3	0.1618823144
2275	FP	Bare	0.1	Do_C3M2	-0.0610812103
2275	FP	Bare	0.1	Do_C2M2	0.0560183713
2275	FP	Bare	0.1	Do_C1M1	-0.0152343436
2275	FP	Bare	0.1	Do_C1M2	-0.012003986
2275	FP	Bare	0.1	Pl_C1M1	-0.0485597457
2275	FP	Bare	0.1	In_C1M2	0.0071054912
2275	FP	Bare	0.1	Do_C1C2	0.0062375566
2275	FP	Bare	0.1	In_C1C2	0.0330989216
2275	FP	Bare	0.1	Pl_C1M2(LIS)	0.0137775086
2275	FP	Bare	0.1	Pl_C1M3	-0.0053054896
2275	FP	Bare	0.1	Pl_C2M2	0.1934034333
2275	FP	Bare	0.1	Do_C2C3	-0.0372410252
2275	FP	Bare	0.1	In_C2C3(1)	0.1068702455
2275	FP	Bare	0.1	In_C2C3(2)	0.0532212156
2275	FP	Bare	0.1	In_C2M2	0.1108558625
2275	FP	Bare	0.1	In_M2M3	-0.0242667257
2275	FP	Bare	0.1	In_C3M3	0.0529688573
2275	FP	Bare	0.1	De_M4M5	0.0435201675
2275	FP	Bare	0.1	De_M3M4	0.0820812033
2275	FP	Bare	0.1	De_M2M3	0.0347670519
2275	FP	Bare	0.1	De_M1M2	0.0423702994
2275	FP	Bare	0.1	Pl_NavC1	-0.0064987519
2275	FP	Bare	0.1	Do_NavC1	-0.0161327056
2275	FP	Bare	0.1	Do_NavC2	-0.0371458299
2275	FP	Bare	0.1	Do_NavC3	-0.0791982945
2275	FP	Bare	0.1	Do_NavCub	-0.0090664169
2275	FP	Bare	0.1	Pl_NavCub	0.147575502
2275	FP	Bare	0.1	Do_TalNav	-0.0335467341
2275	FP	Bare	0.1	Do_CalCub	0.0243413255
2275	FP	Bare	0.1	Pl_CalCub(SHP)	0.0115756445
2275	FP	Bare	0.1	Pl_CalNav(SPR)(1)	-0.01300918
2275	FP	Bare	0.1	Pl_CalNav(SPR)(2)	-0.0130259934
2275	FP	Bare	0.1	TibNav	-0.1382530162
2275	FP	Bare	0.1	An_TibTal	-0.181774534
2275	FP	Bare	0.1	An_TalFib	-0.0901703671
2275	FP	Bare	0.1	In_TalCal	-0.0240647694
2275	FP	Bare	0.1	La_TalCal	0.0118578618
2275	FP	Bare	0.1	CalFib	-0.0062928388
2275	FP	Bare	0.1	An_TibCal(DEL)	0.1166854929
2275	FP	Bare	0.1	Po_TibTal(DEL)	0.4632285405
2275	FP	Bare	0.1	Po_TalFib	0.1900627608
2275	FP	Bare	0.1	Po_TibFib	0.0225473557
2275	FP	Bare	0.1	An_TibFib	0.0005434592
2275	FP	Bare	0.1	CalCub(BIF)	-0.055867482
2275	FP	Bare	0.1	CalNav(BIF)	0.0134871909
2275	FP	Bare	0.1	Me_TalCal(DEL)	-0.0567749293
2275	FP	Bare	0.1	Po_TalCal	-0.1255357536
2275	FP	Bare	0.1	Pl_CalM5(LOP)	0.0159721026
2275	FP	Bare	0.1	Pl_CalM4(LOP)	0.0177188298
2275	FP	Bare	0.1	Pl_CalM3(LOP)	0.0253904622
2275	FP	Bare	0.1	Pl_CalM2(LOP)	0.0287451782
2275	FP	Bare	0.1	Pl_CalM5(PLF)	0.0256882825
2275	FP	Bare	0.1	Pl_CalM4(PLF)	0.0302073479
2275	FP	Bare	0.1	Pl_CalM3(PLF)	0.0303597207
2275	FP	Bare	0.1	Pl_CalM2(PLF)	0.0293445456
2275	FP	Bare	0.1	Pl_CalM1(PLF)	0.0252918102
2275	FP	Shod	0.1	Pl_M4M5	0.0340380787
2275	FP	Shod	0.1	Pl_M3M4	-0.0122559675
2275	FP	Shod	0.1	Pl_M2M3	0.0135083569
2275	FP	Shod	0.1	In_M4M5	0.0106585626
2275	FP	Shod	0.1	In_M3M4	-0.0659541914
2275	FP	Shod	0.1	In_M2M3	-0.6243714744
2275	FP	Shod	0.1	Do_M4M5	0.0754777926
2275	FP	Shod	0.1	Do_M3M4	-0.0465926884
2275	FP	Shod	0.1	Do_M2M3	-0.0447441845
2275	FP	Shod	0.1	Do_CubM5	-0.0065320812
2275	FP	Shod	0.1	Pl_CubM5	0.0021679225
2275	FP	Shod	0.1	Do_CubM4	0.0236543431
2275	FP	Shod	0.1	Pl_CubM4	0.0745657922
2275	FP	Shod	0.1	Pl_C3M4	-0.0061504712
2275	FP	Shod	0.1	Do_C3Cub	0.0259214021
2275	FP	Shod	0.1	In_C3Cub	0.0285738856
2275	FP	Shod	0.1	In_C3M3	-0.299058765
2275	FP	Shod	0.1	Do_C3M3	0.1082051319
2275	FP	Shod	0.1	Do_C3M2	0.0201708335
2275	FP	Shod	0.1	Do_C2M2	-0.0062378162
2275	FP	Shod	0.1	Do_C1M1	-0.0006673198
2275	FP	Shod	0.1	Do_C1M2	-0.053900792
2275	FP	Shod	0.1	Pl_C1M1	-0.0127678358
2275	FP	Shod	0.1	In_C1M2	-0.0100385656
2275	FP	Shod	0.1	Do_C1C2	0.0415429371
2275	FP	Shod	0.1	In_C1C2	0.0520184711
2275	FP	Shod	0.1	Pl_C1M2(LIS)	0.0132685991
2275	FP	Shod	0.1	Pl_C1M3	-0.0279394442
2275	FP	Shod	0.1	Pl_C2M2	0.1887917927
2275	FP	Shod	0.1	Do_C2C3	-0.0361147925
2275	FP	Shod	0.1	In_C2C3(1)	0.0184863937
2275	FP	Shod	0.1	In_C2C3(2)	-0.016758205
2275	FP	Shod	0.1	In_C2M2	0.070828634
2275	FP	Shod	0.1	In_M2M3	-0.0188395398
2275	FP	Shod	0.1	In_C3M3	0.0406307933
2275	FP	Shod	0.1	De_M4M5	0.0128417478
2275	FP	Shod	0.1	De_M3M4	0.0414779535
2275	FP	Shod	0.1	De_M2M3	0.0066590713
2275	FP	Shod	0.1	De_M1M2	0.0406556175
2275	FP	Shod	0.1	Pl_NavC1	-0.0133512753
2275	FP	Shod	0.1	Do_NavC1	-0.0105803938
2275	FP	Shod	0.1	Do_NavC2	-0.0250769798
2275	FP	Shod	0.1	Do_NavC3	-0.0916331879
2275	FP	Shod	0.1	Do_NavCub	-0.0229454221
2275	FP	Shod	0.1	Pl_NavCub	0.0772286571
2275	FP	Shod	0.1	Do_TalNav	0.0040427655
2275	FP	Shod	0.1	Do_CalCub	0.0410797525
2275	FP	Shod	0.1	Pl_CalCub(SHP)	0.0061868226
2275	FP	Shod	0.1	Pl_CalNav(SPR)(1)	-0.0285953134
2275	FP	Shod	0.1	Pl_CalNav(SPR)(2)	-0.03272729
2275	FP	Shod	0.1	TibNav	-0.1077349852
2275	FP	Shod	0.1	An_TibTal	-0.2164192915
2275	FP	Shod	0.1	An_TalFib	-0.0724072561
2275	FP	Shod	0.1	In_TalCal	-0.034556953
2275	FP	Shod	0.1	La_TalCal	-0.0479544343
2275	FP	Shod	0.1	CalFib	-0.0832574821
2275	FP	Shod	0.1	An_TibCal(DEL)	0.0825274522
2275	FP	Shod	0.1	Po_TibTal(DEL)	0.193537077
2275	FP	Shod	0.1	Po_TalFib	0.067194133
2275	FP	Shod	0.1	Po_TibFib	-0.0225228207
2275	FP	Shod	0.1	An_TibFib	-0.0976710325
2275	FP	Shod	0.1	CalCub(BIF)	-0.0522859855
2275	FP	Shod	0.1	CalNav(BIF)	0.0134471431
2275	FP	Shod	0.1	Me_TalCal(DEL)	0.1451500652
2275	FP	Shod	0.1	Po_TalCal	0.0212008115
2275	FP	Shod	0.1	Pl_CalM5(LOP)	0.0124655506
2275	FP	Shod	0.1	Pl_CalM4(LOP)	0.0140280119
2275	FP	Shod	0.1	Pl_CalM3(LOP)	0.0174294326
2275	FP	Shod	0.1	Pl_CalM2(LOP)	0.0174431263
2275	FP	Shod	0.1	Pl_CalM5(PLF)	0.0134502555
2275	FP	Shod	0.1	Pl_CalM4(PLF)	0.0169412385
2275	FP	Shod	0.1	Pl_CalM3(PLF)	0.0204474697
2275	FP	Shod	0.1	Pl_CalM2(PLF)	0.0203325424
2275	FP	Shod	0.1	Pl_CalM1(PLF)	0.0133424047
2275	FP	Bare	1	Pl_M4M5	0.0007183799
2275	FP	Bare	1	Pl_M3M4	-0.117423108
2275	FP	Bare	1	Pl_M2M3	0.0779430377
2275	FP	Bare	1	In_M4M5	-0.0278949053
2275	FP	Bare	1	In_M3M4	-0.5083386094
2275	FP	Bare	1	In_M2M3	-0.6250924504
2275	FP	Bare	1	Do_M4M5	0.1928176559
2275	FP	Bare	1	Do_M3M4	-0.4000215485
2275	FP	Bare	1	Do_M2M3	-0.0595332198
2275	FP	Bare	1	Do_CubM5	-0.0768114313
2275	FP	Bare	1	Pl_CubM5	-0.0478567972
2275	FP	Bare	1	Do_CubM4	-0.0464447059
2275	FP	Bare	1	Pl_CubM4	0.0778604792
2275	FP	Bare	1	Pl_C3M4	-0.0754410831
2275	FP	Bare	1	Do_C3Cub	-0.0495350865
2275	FP	Bare	1	In_C3Cub	-0.0728153821
2275	FP	Bare	1	In_C3M3	-0.2617052874
2275	FP	Bare	1	Do_C3M3	0.1307838646
2275	FP	Bare	1	Do_C3M2	-0.0916918294
2275	FP	Bare	1	Do_C2M2	0.0528801571
2275	FP	Bare	1	Do_C1M1	0.0153046554
2275	FP	Bare	1	Do_C1M2	-0.0150492797
2275	FP	Bare	1	Pl_C1M1	-0.0391652105
2275	FP	Bare	1	In_C1M2	0.0033442538
2275	FP	Bare	1	Do_C1C2	0.0003871415
2275	FP	Bare	1	In_C1C2	0.0137726685
2275	FP	Bare	1	Pl_C1M2(LIS)	0.0133781089
2275	FP	Bare	1	Pl_C1M3	7.26364933420092E-05
2275	FP	Bare	1	Pl_C2M2	0.1382819175
2275	FP	Bare	1	Do_C2C3	0.0519614825
2275	FP	Bare	1	In_C2C3(1)	0.3360899691
2275	FP	Bare	1	In_C2C3(2)	0.1521676399
2275	FP	Bare	1	In_C2M2	0.0838452145
2275	FP	Bare	1	In_M2M3	-0.0412798064
2275	FP	Bare	1	In_C3M3	0.0835256451
2275	FP	Bare	1	De_M4M5	0.0504268797
2275	FP	Bare	1	De_M3M4	0.1588221709
2275	FP	Bare	1	De_M2M3	0.0602694048
2275	FP	Bare	1	De_M1M2	0.065101652
2275	FP	Bare	1	Pl_NavC1	0.0453416354
2275	FP	Bare	1	Do_NavC1	0.0139494964
2275	FP	Bare	1	Do_NavC2	-0.0335484931
2275	FP	Bare	1	Do_NavC3	0.0073637125
2275	FP	Bare	1	Do_NavCub	-0.0368508109
2275	FP	Bare	1	Pl_NavCub	0.2170084507
2275	FP	Bare	1	Do_TalNav	-0.0107054613
2275	FP	Bare	1	Do_CalCub	0.0298656483
2275	FP	Bare	1	Pl_CalCub(SHP)	0.0150272874
2275	FP	Bare	1	Pl_CalNav(SPR)(1)	0.0681221362
2275	FP	Bare	1	Pl_CalNav(SPR)(2)	0.0574266948
2275	FP	Bare	1	TibNav	-0.0352971287
2275	FP	Bare	1	An_TibTal	-0.1044936862
2275	FP	Bare	1	An_TalFib	-0.0069375346
2275	FP	Bare	1	In_TalCal	-0.024057184
2275	FP	Bare	1	La_TalCal	-0.0425734877
2275	FP	Bare	1	CalFib	-0.0592657647
2275	FP	Bare	1	An_TibCal(DEL)	0.0909664975
2275	FP	Bare	1	Po_TibTal(DEL)	0.2001160724
2275	FP	Bare	1	Po_TalFib	0.0250284331
2275	FP	Bare	1	Po_TibFib	-0.0031634818
2275	FP	Bare	1	An_TibFib	-0.0651317171
2275	FP	Bare	1	CalCub(BIF)	-0.0796239007
2275	FP	Bare	1	CalNav(BIF)	0.0507718676
2275	FP	Bare	1	Me_TalCal(DEL)	0.0792167344
2275	FP	Bare	1	Po_TalCal	0.0222727587
2275	FP	Bare	1	Pl_CalM5(LOP)	0.0221654476
2275	FP	Bare	1	Pl_CalM4(LOP)	0.022831347
2275	FP	Bare	1	Pl_CalM3(LOP)	0.0427762898
2275	FP	Bare	1	Pl_CalM2(LOP)	0.0462012778
2275	FP	Bare	1	Pl_CalM5(PLF)	0.0427185447
2275	FP	Bare	1	Pl_CalM4(PLF)	0.0478210422
2275	FP	Bare	1	Pl_CalM3(PLF)	0.0471657362
2275	FP	Bare	1	Pl_CalM2(PLF)	0.0461499198
2275	FP	Bare	1	Pl_CalM1(PLF)	0.043498836
2275	FP	Shod	1	Pl_M4M5	0.0260239778
2275	FP	Shod	1	Pl_M3M4	-0.0759443154
2275	FP	Shod	1	Pl_M2M3	0.1879907229
2275	FP	Shod	1	In_M4M5	-0.027395295
2275	FP	Shod	1	In_M3M4	-0.3553818205
2275	FP	Shod	1	In_M2M3	-0.5709920867
2275	FP	Shod	1	Do_M4M5	0.1248725511
2275	FP	Shod	1	Do_M3M4	-0.2736485928
2275	FP	Shod	1	Do_M2M3	-0.0246704774
2275	FP	Shod	1	Do_CubM5	-0.0453508686
2275	FP	Shod	1	Pl_CubM5	-0.0444248977
2275	FP	Shod	1	Do_CubM4	-0.014409883
2275	FP	Shod	1	Pl_CubM4	0.0747980405
2275	FP	Shod	1	Pl_C3M4	-0.0545882621
2275	FP	Shod	1	Do_C3Cub	-0.018608005
2275	FP	Shod	1	In_C3Cub	-0.0228388211
2275	FP	Shod	1	In_C3M3	-0.2644693307
2275	FP	Shod	1	Do_C3M3	0.1221328269
2275	FP	Shod	1	Do_C3M2	-0.0923493243
2275	FP	Shod	1	Do_C2M2	0.106877874
2275	FP	Shod	1	Do_C1M1	0.0171958464
2275	FP	Shod	1	Do_C1M2	0.0275161175
2275	FP	Shod	1	Pl_C1M1	-0.0566596921
2275	FP	Shod	1	In_C1M2	0.0159361414
2275	FP	Shod	1	Do_C1C2	0.0635002873
2275	FP	Shod	1	In_C1C2	0.0890946381
2275	FP	Shod	1	Pl_C1M2(LIS)	-0.00334627
2275	FP	Shod	1	Pl_C1M3	-0.0111177097
2275	FP	Shod	1	Pl_C2M2	0.292360454
2275	FP	Shod	1	Do_C2C3	-0.0390288174
2275	FP	Shod	1	In_C2C3(1)	0.2026729524
2275	FP	Shod	1	In_C2C3(2)	0.1067685896
2275	FP	Shod	1	In_C2M2	0.1674968614
2275	FP	Shod	1	In_M2M3	-0.0084679908
2275	FP	Shod	1	In_C3M3	0.0500105196
2275	FP	Shod	1	De_M4M5	0.0497570743
2275	FP	Shod	1	De_M3M4	0.1223123007
2275	FP	Shod	1	De_M2M3	0.0476577746
2275	FP	Shod	1	De_M1M2	0.0618991611
2275	FP	Shod	1	Pl_NavC1	0.0435716829
2275	FP	Shod	1	Do_NavC1	0.0045075963
2275	FP	Shod	1	Do_NavC2	-0.0110911166
2275	FP	Shod	1	Do_NavC3	-0.0241988778
2275	FP	Shod	1	Do_NavCub	-0.0509917314
2275	FP	Shod	1	Pl_NavCub	0.1605329055
2275	FP	Shod	1	Do_TalNav	0.0167691987
2275	FP	Shod	1	Do_CalCub	-0.0004405671
2275	FP	Shod	1	Pl_CalCub(SHP)	0.0252433612
2275	FP	Shod	1	Pl_CalNav(SPR)(1)	0.0945141483
2275	FP	Shod	1	Pl_CalNav(SPR)(2)	0.0823781802
2275	FP	Shod	1	TibNav	-0.0024959206
2275	FP	Shod	1	An_TibTal	-0.1266405773
2275	FP	Shod	1	An_TalFib	-0.0233000566
2275	FP	Shod	1	In_TalCal	-0.0137518493
2275	FP	Shod	1	La_TalCal	-0.0603525311
2275	FP	Shod	1	CalFib	-0.0907747939
2275	FP	Shod	1	An_TibCal(DEL)	0.1317366447
2275	FP	Shod	1	Po_TibTal(DEL)	0.3079002565
2275	FP	Shod	1	Po_TalFib	0.0229819464
2275	FP	Shod	1	Po_TibFib	-0.008385831
2275	FP	Shod	1	An_TibFib	-0.0528729373
2275	FP	Shod	1	CalCub(BIF)	-0.0676597608
2275	FP	Shod	1	CalNav(BIF)	0.0532790889
2275	FP	Shod	1	Me_TalCal(DEL)	0.0696549249
2275	FP	Shod	1	Po_TalCal	0.0328660515
2275	FP	Shod	1	Pl_CalM5(LOP)	0.0196782261
2275	FP	Shod	1	Pl_CalM4(LOP)	0.0214114413
2275	FP	Shod	1	Pl_CalM3(LOP)	0.0372090842
2275	FP	Shod	1	Pl_CalM2(LOP)	0.0452455742
2275	FP	Shod	1	Pl_CalM5(PLF)	0.0285977461
2275	FP	Shod	1	Pl_CalM4(PLF)	0.0363861614
2275	FP	Shod	1	Pl_CalM3(PLF)	0.0416472155
2275	FP	Shod	1	Pl_CalM2(PLF)	0.0455030423
2275	FP	Shod	1	Pl_CalM1(PLF)	0.0447959409
2275	IN	Bare	0.1	Pl_M4M5	0.0807230886
2275	IN	Bare	0.1	Pl_M3M4	-0.0285891439
2275	IN	Bare	0.1	Pl_M2M3	0.1194724943
2275	IN	Bare	0.1	In_M4M5	0.0610234377
2275	IN	Bare	0.1	In_M3M4	-0.0804928049
2275	IN	Bare	0.1	In_M2M3	-0.5752146701
2275	IN	Bare	0.1	Do_M4M5	0.1141412228
2275	IN	Bare	0.1	Do_M3M4	-0.0383847576
2275	IN	Bare	0.1	Do_M2M3	-0.0267661074
2275	IN	Bare	0.1	Do_CubM5	-0.0348983754
2275	IN	Bare	0.1	Pl_CubM5	-0.0487949482
2275	IN	Bare	0.1	Do_CubM4	0.0367158235
2275	IN	Bare	0.1	Pl_CubM4	0.0970068979
2275	IN	Bare	0.1	Pl_C3M4	0.0037117733
2275	IN	Bare	0.1	Do_C3Cub	0.0365864546
2275	IN	Bare	0.1	In_C3Cub	0.0682235058
2275	IN	Bare	0.1	In_C3M3	-0.2847438678
2275	IN	Bare	0.1	Do_C3M3	0.1271101599
2275	IN	Bare	0.1	Do_C3M2	-0.1099032771
2275	IN	Bare	0.1	Do_C2M2	-0.1199974118
2275	IN	Bare	0.1	Do_C1M1	-0.0121199078
2275	IN	Bare	0.1	Do_C1M2	-0.0438734789
2275	IN	Bare	0.1	Pl_C1M1	0.0037685142
2275	IN	Bare	0.1	In_C1M2	-0.0141007141
2275	IN	Bare	0.1	Do_C1C2	-0.1058545262
2275	IN	Bare	0.1	In_C1C2	-0.0126464802
2275	IN	Bare	0.1	Pl_C1M2(LIS)	0.0099918952
2275	IN	Bare	0.1	Pl_C1M3	-0.0120254078
2275	IN	Bare	0.1	Pl_C2M2	0.1057642472
2275	IN	Bare	0.1	Do_C2C3	-0.0555251816
2275	IN	Bare	0.1	In_C2C3(1)	0.0654364405
2275	IN	Bare	0.1	In_C2C3(2)	0.0254290181
2275	IN	Bare	0.1	In_C2M2	-0.0415827318
2275	IN	Bare	0.1	In_M2M3	0.0035249064
2275	IN	Bare	0.1	In_C3M3	0.0267715714
2275	IN	Bare	0.1	De_M4M5	0.0454456971
2275	IN	Bare	0.1	De_M3M4	0.0296063707
2275	IN	Bare	0.1	De_M2M3	0.0218626647
2275	IN	Bare	0.1	De_M1M2	0.0527255861
2275	IN	Bare	0.1	Pl_NavC1	0.0369702538
2275	IN	Bare	0.1	Do_NavC1	-0.0022773443
2275	IN	Bare	0.1	Do_NavC2	0.0269689282
2275	IN	Bare	0.1	Do_NavC3	-0.1052196837
2275	IN	Bare	0.1	Do_NavCub	-0.0153241091
2275	IN	Bare	0.1	Pl_NavCub	0.1564951789
2275	IN	Bare	0.1	Do_TalNav	-0.0212548341
2275	IN	Bare	0.1	Do_CalCub	-0.0344730769
2275	IN	Bare	0.1	Pl_CalCub(SHP)	0.0323400212
2275	IN	Bare	0.1	Pl_CalNav(SPR)(1)	0.0116437543
2275	IN	Bare	0.1	Pl_CalNav(SPR)(2)	0.0181876379
2275	IN	Bare	0.1	TibNav	-0.2214056485
2275	IN	Bare	0.1	An_TibTal	-0.2843828351
2275	IN	Bare	0.1	An_TalFib	-0.1599625999
2275	IN	Bare	0.1	In_TalCal	-0.0072383294
2275	IN	Bare	0.1	La_TalCal	0.090750835
2275	IN	Bare	0.1	CalFib	0.0702480136
2275	IN	Bare	0.1	An_TibCal(DEL)	0.1791007262
2275	IN	Bare	0.1	Po_TibTal(DEL)	0.6810793763
2275	IN	Bare	0.1	Po_TalFib	0.3864693367
2275	IN	Bare	0.1	Po_TibFib	0.014404183
2275	IN	Bare	0.1	An_TibFib	0.0139180418
2275	IN	Bare	0.1	CalCub(BIF)	-0.0371926575
2275	IN	Bare	0.1	CalNav(BIF)	-0.0286782231
2275	IN	Bare	0.1	Me_TalCal(DEL)	-0.0454199757
2275	IN	Bare	0.1	Po_TalCal	-0.0017720887
2275	IN	Bare	0.1	Pl_CalM5(LOP)	0.0187688569
2275	IN	Bare	0.1	Pl_CalM4(LOP)	0.0241533755
2275	IN	Bare	0.1	Pl_CalM3(LOP)	0.0327838129
2275	IN	Bare	0.1	Pl_CalM2(LOP)	0.0369336081
2275	IN	Bare	0.1	Pl_CalM5(PLF)	0.0168684675
2275	IN	Bare	0.1	Pl_CalM4(PLF)	0.0261277886
2275	IN	Bare	0.1	Pl_CalM3(PLF)	0.0327342983
2275	IN	Bare	0.1	Pl_CalM2(PLF)	0.0359972597
2275	IN	Bare	0.1	Pl_CalM1(PLF)	0.0408533967
2275	IN	Shod	0.1	Pl_M4M5	0.0479674508
2275	IN	Shod	0.1	Pl_M3M4	-0.0328353581
2275	IN	Shod	0.1	Pl_M2M3	0.133328578
2275	IN	Shod	0.1	In_M4M5	-0.0002441206
2275	IN	Shod	0.1	In_M3M4	-0.0037446161
2275	IN	Shod	0.1	In_M2M3	-0.5801783404
2275	IN	Shod	0.1	Do_M4M5	0.0052561033
2275	IN	Shod	0.1	Do_M3M4	0.0547979786
2275	IN	Shod	0.1	Do_M2M3	-0.0535267534
2275	IN	Shod	0.1	Do_CubM5	-0.0182375487
2275	IN	Shod	0.1	Pl_CubM5	-0.0270331841
2275	IN	Shod	0.1	Do_CubM4	0.0272969711
2275	IN	Shod	0.1	Pl_CubM4	0.0667534472
2275	IN	Shod	0.1	Pl_C3M4	0.0343018894
2275	IN	Shod	0.1	Do_C3Cub	0.0201221027
2275	IN	Shod	0.1	In_C3Cub	0.0522745641
2275	IN	Shod	0.1	In_C3M3	-0.268262639
2275	IN	Shod	0.1	Do_C3M3	0.1526615455
2275	IN	Shod	0.1	Do_C3M2	-0.0305789762
2275	IN	Shod	0.1	Do_C2M2	-0.1087795605
2275	IN	Shod	0.1	Do_C1M1	-0.0173845748
2275	IN	Shod	0.1	Do_C1M2	-0.019322648
2275	IN	Shod	0.1	Pl_C1M1	0.0049650775
2275	IN	Shod	0.1	In_C1M2	-0.0072883255
2275	IN	Shod	0.1	Do_C1C2	-0.1063034552
2275	IN	Shod	0.1	In_C1C2	-0.0481157066
2275	IN	Shod	0.1	Pl_C1M2(LIS)	-0.0074728851
2275	IN	Shod	0.1	Pl_C1M3	-0.0142820878
2275	IN	Shod	0.1	Pl_C2M2	0.0973282684
2275	IN	Shod	0.1	Do_C2C3	-0.0257059904
2275	IN	Shod	0.1	In_C2C3(1)	0.0243208712
2275	IN	Shod	0.1	In_C2C3(2)	-0.0315898717
2275	IN	Shod	0.1	In_C2M2	-0.0065132682
2275	IN	Shod	0.1	In_M2M3	-0.0022370374
2275	IN	Shod	0.1	In_C3M3	0.0729564741
2275	IN	Shod	0.1	De_M4M5	0.0474158056
2275	IN	Shod	0.1	De_M3M4	0.038810637
2275	IN	Shod	0.1	De_M2M3	0.0226664371
2275	IN	Shod	0.1	De_M1M2	0.0554645605
2275	IN	Shod	0.1	Pl_NavC1	0.0147583967
2275	IN	Shod	0.1	Do_NavC1	-0.0203926449
2275	IN	Shod	0.1	Do_NavC2	-0.0001102642
2275	IN	Shod	0.1	Do_NavC3	-0.0465667397
2275	IN	Shod	0.1	Do_NavCub	-0.0024434603
2275	IN	Shod	0.1	Pl_NavCub	0.117858578
2275	IN	Shod	0.1	Do_TalNav	-0.0115202726
2275	IN	Shod	0.1	Do_CalCub	-0.0075555261
2275	IN	Shod	0.1	Pl_CalCub(SHP)	0.0248107814
2275	IN	Shod	0.1	Pl_CalNav(SPR)(1)	-0.0032518346
2275	IN	Shod	0.1	Pl_CalNav(SPR)(2)	0.0062093223
2275	IN	Shod	0.1	TibNav	-0.2678684004
2275	IN	Shod	0.1	An_TibTal	-0.3007558872
2275	IN	Shod	0.1	An_TalFib	-0.1779727955
2275	IN	Shod	0.1	In_TalCal	0.0013865887
2275	IN	Shod	0.1	La_TalCal	0.0960217273
2275	IN	Shod	0.1	CalFib	0.0989101592
2275	IN	Shod	0.1	An_TibCal(DEL)	0.1439581023
2275	IN	Shod	0.1	Po_TibTal(DEL)	0.6959840531
2275	IN	Shod	0.1	Po_TalFib	0.4681256201
2275	IN	Shod	0.1	Po_TibFib	0.0009845964
2275	IN	Shod	0.1	An_TibFib	0.0043287195
2275	IN	Shod	0.1	CalCub(BIF)	-0.0217959478
2275	IN	Shod	0.1	CalNav(BIF)	-0.0445613084
2275	IN	Shod	0.1	Me_TalCal(DEL)	-0.1552488351
2275	IN	Shod	0.1	Po_TalCal	-0.1223629463
2275	IN	Shod	0.1	Pl_CalM5(LOP)	0.0157535809
2275	IN	Shod	0.1	Pl_CalM4(LOP)	0.0180350044
2275	IN	Shod	0.1	Pl_CalM3(LOP)	0.0260784123
2275	IN	Shod	0.1	Pl_CalM2(LOP)	0.0310455036
2275	IN	Shod	0.1	Pl_CalM5(PLF)	0.0059307988
2275	IN	Shod	0.1	Pl_CalM4(PLF)	0.0172277428
2275	IN	Shod	0.1	Pl_CalM3(PLF)	0.0277094236
2275	IN	Shod	0.1	Pl_CalM2(PLF)	0.0338125724
2275	IN	Shod	0.1	Pl_CalM1(PLF)	0.0376743511
2275	IN	Bare	1	Pl_M4M5	0.0521627601
2275	IN	Bare	1	Pl_M3M4	-0.0506782828
2275	IN	Bare	1	Pl_M2M3	0.162384476
2275	IN	Bare	1	In_M4M5	-0.0120906146
2275	IN	Bare	1	In_M3M4	-0.1094933977
2275	IN	Bare	1	In_M2M3	-0.5609093963
2275	IN	Bare	1	Do_M4M5	0.0089993244
2275	IN	Bare	1	Do_M3M4	-0.0378314343
2275	IN	Bare	1	Do_M2M3	-0.0377660799
2275	IN	Bare	1	Do_CubM5	-0.0650916867
2275	IN	Bare	1	Pl_CubM5	-0.0904249639
2275	IN	Bare	1	Do_CubM4	-0.0024601457
2275	IN	Bare	1	Pl_CubM4	0.0680620723
2275	IN	Bare	1	Pl_C3M4	0.0012158865
2275	IN	Bare	1	Do_C3Cub	0.0170098811
2275	IN	Bare	1	In_C3Cub	0.0532976178
2275	IN	Bare	1	In_C3M3	-0.2756745336
2275	IN	Bare	1	Do_C3M3	0.1333912084
2275	IN	Bare	1	Do_C3M2	-0.1429848551
2275	IN	Bare	1	Do_C2M2	-0.1359465843
2275	IN	Bare	1	Do_C1M1	0.0133234482
2275	IN	Bare	1	Do_C1M2	-0.0219851019
2275	IN	Bare	1	Pl_C1M1	-0.0234274708
2275	IN	Bare	1	In_C1M2	-0.0228537608
2275	IN	Bare	1	Do_C1C2	-0.1187537764
2275	IN	Bare	1	In_C1C2	-0.0141263082
2275	IN	Bare	1	Pl_C1M2(LIS)	-0.0206495797
2275	IN	Bare	1	Pl_C1M3	-0.0223511122
2275	IN	Bare	1	Pl_C2M2	0.0871124441
2275	IN	Bare	1	Do_C2C3	-0.0601547438
2275	IN	Bare	1	In_C2C3(1)	0.1197042305
2275	IN	Bare	1	In_C2C3(2)	0.064944901
2275	IN	Bare	1	In_C2M2	-0.0280260332
2275	IN	Bare	1	In_M2M3	0.0141169237
2275	IN	Bare	1	In_C3M3	0.0278616626
2275	IN	Bare	1	De_M4M5	0.0585802858
2275	IN	Bare	1	De_M3M4	0.0488092237
2275	IN	Bare	1	De_M2M3	0.0276797444
2275	IN	Bare	1	De_M1M2	0.0585445917
2275	IN	Bare	1	Pl_NavC1	0.0476111924
2275	IN	Bare	1	Do_NavC1	-0.0116315359
2275	IN	Bare	1	Do_NavC2	0.0359004268
2275	IN	Bare	1	Do_NavC3	-0.0795929389
2275	IN	Bare	1	Do_NavCub	-0.0164159046
2275	IN	Bare	1	Pl_NavCub	0.181398984
2275	IN	Bare	1	Do_TalNav	-0.0274970216
2275	IN	Bare	1	Do_CalCub	-0.0928540524
2275	IN	Bare	1	Pl_CalCub(SHP)	0.0425722319
2275	IN	Bare	1	Pl_CalNav(SPR)(1)	0.0362896669
2275	IN	Bare	1	Pl_CalNav(SPR)(2)	0.0438889946
2275	IN	Bare	1	TibNav	-0.2440053851
2275	IN	Bare	1	An_TibTal	-0.2707076932
2275	IN	Bare	1	An_TalFib	-0.1686801379
2275	IN	Bare	1	In_TalCal	0.0214985297
2275	IN	Bare	1	La_TalCal	0.1566563082
2275	IN	Bare	1	CalFib	0.090558622
2275	IN	Bare	1	An_TibCal(DEL)	0.1450028264
2275	IN	Bare	1	Po_TibTal(DEL)	0.6638961617
2275	IN	Bare	1	Po_TalFib	0.3925822068
2275	IN	Bare	1	Po_TibFib	0.0141289486
2275	IN	Bare	1	An_TibFib	0.0205122371
2275	IN	Bare	1	CalCub(BIF)	-0.0484375753
2275	IN	Bare	1	CalNav(BIF)	-0.0432436149
2275	IN	Bare	1	Me_TalCal(DEL)	-0.1606409015
2275	IN	Bare	1	Po_TalCal	-0.0398213888
2275	IN	Bare	1	Pl_CalM5(LOP)	0.0248705522
2275	IN	Bare	1	Pl_CalM4(LOP)	0.0264953848
2275	IN	Bare	1	Pl_CalM3(LOP)	0.0395988002
2275	IN	Bare	1	Pl_CalM2(LOP)	0.0451924992
2275	IN	Bare	1	Pl_CalM5(PLF)	0.0186320798
2275	IN	Bare	1	Pl_CalM4(PLF)	0.0308793353
2275	IN	Bare	1	Pl_CalM3(PLF)	0.0406795598
2275	IN	Bare	1	Pl_CalM2(PLF)	0.0458832654
2275	IN	Bare	1	Pl_CalM1(PLF)	0.0527227055
2275	IN	Shod	1	Pl_M4M5	0.0765201998
2275	IN	Shod	1	Pl_M3M4	-0.0222741695
2275	IN	Shod	1	Pl_M2M3	0.1577531901
2275	IN	Shod	1	In_M4M5	0.0335897111
2275	IN	Shod	1	In_M3M4	-0.0093550538
2275	IN	Shod	1	In_M2M3	-0.5763049322
2275	IN	Shod	1	Do_M4M5	0.028987099
2275	IN	Shod	1	Do_M3M4	0.0431118997
2275	IN	Shod	1	Do_M2M3	-0.0511929511
2275	IN	Shod	1	Do_CubM5	-0.040177557
2275	IN	Shod	1	Pl_CubM5	-0.0605345284
2275	IN	Shod	1	Do_CubM4	0.0308800676
2275	IN	Shod	1	Pl_CubM4	0.0804584722
2275	IN	Shod	1	Pl_C3M4	0.0144723705
2275	IN	Shod	1	Do_C3Cub	0.0226868791
2275	IN	Shod	1	In_C3Cub	0.0743880164
2275	IN	Shod	1	In_C3M3	-0.3024445635
2275	IN	Shod	1	Do_C3M3	0.0847391705
2275	IN	Shod	1	Do_C3M2	-0.1225211591
2275	IN	Shod	1	Do_C2M2	-0.1324208429
2275	IN	Shod	1	Do_C1M1	0.0016371475
2275	IN	Shod	1	Do_C1M2	-0.0141071989
2275	IN	Shod	1	Pl_C1M1	-0.0064387178
2275	IN	Shod	1	In_C1M2	-0.0127460308
2275	IN	Shod	1	Do_C1C2	-0.1189368272
2275	IN	Shod	1	In_C1C2	-0.0097484534
2275	IN	Shod	1	Pl_C1M2(LIS)	-0.018658057
2275	IN	Shod	1	Pl_C1M3	-0.030955339
2275	IN	Shod	1	Pl_C2M2	0.2469334731
2275	IN	Shod	1	Do_C2C3	-0.0855898167
2275	IN	Shod	1	In_C2C3(1)	0.0224262346
2275	IN	Shod	1	In_C2C3(2)	-0.014301091
2275	IN	Shod	1	In_C2M2	0.0175617298
2275	IN	Shod	1	In_M2M3	-0.0059299303
2275	IN	Shod	1	In_C3M3	0.0096788473
2275	IN	Shod	1	De_M4M5	0.0655079094
2275	IN	Shod	1	De_M3M4	0.0505254103
2275	IN	Shod	1	De_M2M3	0.0227901481
2275	IN	Shod	1	De_M1M2	0.0548695066
2275	IN	Shod	1	Pl_NavC1	0.0316281482
2275	IN	Shod	1	Do_NavC1	-0.0091774533
2275	IN	Shod	1	Do_NavC2	0.0381044579
2275	IN	Shod	1	Do_NavC3	-0.0585809232
2275	IN	Shod	1	Do_NavCub	-0.0181070219
2275	IN	Shod	1	Pl_NavCub	0.1298420469
2275	IN	Shod	1	Do_TalNav	-0.0528837909
2275	IN	Shod	1	Do_CalCub	-0.0411964871
2275	IN	Shod	1	Pl_CalCub(SHP)	0.0284925565
2275	IN	Shod	1	Pl_CalNav(SPR)(1)	0.0080298983
2275	IN	Shod	1	Pl_CalNav(SPR)(2)	0.0150108949
2275	IN	Shod	1	TibNav	-0.2721422448
2275	IN	Shod	1	An_TibTal	-0.297254292
2275	IN	Shod	1	An_TalFib	-0.1769909073
2275	IN	Shod	1	In_TalCal	0.0176721643
2275	IN	Shod	1	La_TalCal	0.173338182
2275	IN	Shod	1	CalFib	0.1089481861
2275	IN	Shod	1	An_TibCal(DEL)	0.1620705758
2275	IN	Shod	1	Po_TibTal(DEL)	0.6689274056
2275	IN	Shod	1	Po_TalFib	0.4171002592
2275	IN	Shod	1	Po_TibFib	0.0185987249
2275	IN	Shod	1	An_TibFib	0.0780759411
2275	IN	Shod	1	CalCub(BIF)	-0.0196939579
2275	IN	Shod	1	CalNav(BIF)	-0.0697760139
2275	IN	Shod	1	Me_TalCal(DEL)	-0.114439627
2275	IN	Shod	1	Po_TalCal	0.0499011335
2275	IN	Shod	1	Pl_CalM5(LOP)	0.0164260569
2275	IN	Shod	1	Pl_CalM4(LOP)	0.020280347
2275	IN	Shod	1	Pl_CalM3(LOP)	0.0296373849
2275	IN	Shod	1	Pl_CalM2(LOP)	0.0364531514
2275	IN	Shod	1	Pl_CalM5(PLF)	0.0079679866
2275	IN	Shod	1	Pl_CalM4(PLF)	0.02060828
2275	IN	Shod	1	Pl_CalM3(PLF)	0.0319704565
2275	IN	Shod	1	Pl_CalM2(PLF)	0.0390570507
2275	IN	Shod	1	Pl_CalM1(PLF)	0.0444007558
2275	EV	Bare	0.1	Pl_M4M5	0.0286881119
2275	EV	Bare	0.1	Pl_M3M4	-0.0530984503
2275	EV	Bare	0.1	Pl_M2M3	0.0053592623
2275	EV	Bare	0.1	In_M4M5	0.0085734492
2275	EV	Bare	0.1	In_M3M4	-0.2464255277
2275	EV	Bare	0.1	In_M2M3	-0.6370909414
2275	EV	Bare	0.1	Do_M4M5	0.176217842
2275	EV	Bare	0.1	Do_M3M4	-0.222010209
2275	EV	Bare	0.1	Do_M2M3	-0.0768233066
2275	EV	Bare	0.1	Do_CubM5	-0.0416344213
2275	EV	Bare	0.1	Pl_CubM5	-0.0362713175
2275	EV	Bare	0.1	Do_CubM4	0.0021364956
2275	EV	Bare	0.1	Pl_CubM4	0.0869289076
2275	EV	Bare	0.1	Pl_C3M4	-0.0318066621
2275	EV	Bare	0.1	Do_C3Cub	-0.0220664497
2275	EV	Bare	0.1	In_C3Cub	-0.0086328584
2275	EV	Bare	0.1	In_C3M3	-0.3139912663
2275	EV	Bare	0.1	Do_C3M3	0.0857374731
2275	EV	Bare	0.1	Do_C3M2	-0.0907402014
2275	EV	Bare	0.1	Do_C2M2	-0.1215512781
2275	EV	Bare	0.1	Do_C1M1	-0.0484198441
2275	EV	Bare	0.1	Do_C1M2	-0.1567769631
2275	EV	Bare	0.1	Pl_C1M1	0.0110969357
2275	EV	Bare	0.1	In_C1M2	-0.0471096432
2275	EV	Bare	0.1	Do_C1C2	-0.003014873
2275	EV	Bare	0.1	In_C1C2	0.0219705309
2275	EV	Bare	0.1	Pl_C1M2(LIS)	0.0400268985
2275	EV	Bare	0.1	Pl_C1M3	0.0066156442
2275	EV	Bare	0.1	Pl_C2M2	0.0890054486
2275	EV	Bare	0.1	Do_C2C3	-0.0496313749
2275	EV	Bare	0.1	In_C2C3(1)	0.033979479
2275	EV	Bare	0.1	In_C2C3(2)	0.0240980176
2275	EV	Bare	0.1	In_C2M2	-0.0482093895
2275	EV	Bare	0.1	In_M2M3	-0.0233892402
2275	EV	Bare	0.1	In_C3M3	-0.013236619
2275	EV	Bare	0.1	De_M4M5	0.0330706836
2275	EV	Bare	0.1	De_M3M4	0.076919958
2275	EV	Bare	0.1	De_M2M3	0.0190529498
2275	EV	Bare	0.1	De_M1M2	0.0423435131
2275	EV	Bare	0.1	Pl_NavC1	0.0017272229
2275	EV	Bare	0.1	Do_NavC1	0.0014802489
2275	EV	Bare	0.1	Do_NavC2	0.0118852416
2275	EV	Bare	0.1	Do_NavC3	-0.0918904989
2275	EV	Bare	0.1	Do_NavCub	-0.0393891051
2275	EV	Bare	0.1	Pl_NavCub	0.1263317401
2275	EV	Bare	0.1	Do_TalNav	-0.0034922232
2275	EV	Bare	0.1	Do_CalCub	0.0187098779
2275	EV	Bare	0.1	Pl_CalCub(SHP)	0.0232762516
2275	EV	Bare	0.1	Pl_CalNav(SPR)(1)	0.0166993886
2275	EV	Bare	0.1	Pl_CalNav(SPR)(2)	0.0173886229
2275	EV	Bare	0.1	TibNav	-0.2022991213
2275	EV	Bare	0.1	An_TibTal	-0.302933868
2275	EV	Bare	0.1	An_TalFib	-0.1607004752
2275	EV	Bare	0.1	In_TalCal	-0.0017852766
2275	EV	Bare	0.1	La_TalCal	0.0751015054
2275	EV	Bare	0.1	CalFib	0.0406763123
2275	EV	Bare	0.1	An_TibCal(DEL)	0.2033134993
2275	EV	Bare	0.1	Po_TibTal(DEL)	0.7307021564
2275	EV	Bare	0.1	Po_TalFib	0.3785161988
2275	EV	Bare	0.1	Po_TibFib	0.0152433414
2275	EV	Bare	0.1	An_TibFib	0.0324798963
2275	EV	Bare	0.1	CalCub(BIF)	-0.0468445183
2275	EV	Bare	0.1	CalNav(BIF)	0.0297724628
2275	EV	Bare	0.1	Me_TalCal(DEL)	-0.0224862854
2275	EV	Bare	0.1	Po_TalCal	0.0384693286
2275	EV	Bare	0.1	Pl_CalM5(LOP)	0.0200015388
2275	EV	Bare	0.1	Pl_CalM4(LOP)	0.0228204769
2275	EV	Bare	0.1	Pl_CalM3(LOP)	0.0290704583
2275	EV	Bare	0.1	Pl_CalM2(LOP)	0.0279707259
2275	EV	Bare	0.1	Pl_CalM5(PLF)	0.0301446772
2275	EV	Bare	0.1	Pl_CalM4(PLF)	0.0329419142
2275	EV	Bare	0.1	Pl_CalM3(PLF)	0.0288016081
2275	EV	Bare	0.1	Pl_CalM2(PLF)	0.0262501213
2275	EV	Bare	0.1	Pl_CalM1(PLF)	0.0251398403
2275	EV	Shod	0.1	Pl_M4M5	0.0208241607
2275	EV	Shod	0.1	Pl_M3M4	-0.0637859129
2275	EV	Shod	0.1	Pl_M2M3	0.0044817575
2275	EV	Shod	0.1	In_M4M5	-0.01710448
2275	EV	Shod	0.1	In_M3M4	-0.1704553738
2275	EV	Shod	0.1	In_M2M3	-0.6397526588
2275	EV	Shod	0.1	Do_M4M5	0.1271181085
2275	EV	Shod	0.1	Do_M3M4	-0.1241624455
2275	EV	Shod	0.1	Do_M2M3	-0.0818851252
2275	EV	Shod	0.1	Do_CubM5	-0.0133514551
2275	EV	Shod	0.1	Pl_CubM5	-0.0168503854
2275	EV	Shod	0.1	Do_CubM4	0.004488904
2275	EV	Shod	0.1	Pl_CubM4	0.0608773935
2275	EV	Shod	0.1	Pl_C3M4	-0.0318532557
2275	EV	Shod	0.1	Do_C3Cub	-0.010072636
2275	EV	Shod	0.1	In_C3Cub	-0.0161330226
2275	EV	Shod	0.1	In_C3M3	-0.2875650937
2275	EV	Shod	0.1	Do_C3M3	0.118814479
2275	EV	Shod	0.1	Do_C3M2	0.0006166287
2275	EV	Shod	0.1	Do_C2M2	-0.0613198739
2275	EV	Shod	0.1	Do_C1M1	0.0034613149
2275	EV	Shod	0.1	Do_C1M2	-0.0599282083
2275	EV	Shod	0.1	Pl_C1M1	-0.0084914622
2275	EV	Shod	0.1	In_C1M2	-0.0106156026
2275	EV	Shod	0.1	Do_C1C2	-0.026433045
2275	EV	Shod	0.1	In_C1C2	-0.0081765133
2275	EV	Shod	0.1	Pl_C1M2(LIS)	0.0156241179
2275	EV	Shod	0.1	Pl_C1M3	-0.0126983588
2275	EV	Shod	0.1	Pl_C2M2	0.077441221
2275	EV	Shod	0.1	Do_C2C3	0.0268252947
2275	EV	Shod	0.1	In_C2C3(1)	0.0625709399
2275	EV	Shod	0.1	In_C2C3(2)	0.0132525533
2275	EV	Shod	0.1	In_C2M2	0.0142764876
2275	EV	Shod	0.1	In_M2M3	-0.0286038224
2275	EV	Shod	0.1	In_C3M3	0.0493834291
2275	EV	Shod	0.1	De_M4M5	0.0223679942
2275	EV	Shod	0.1	De_M3M4	0.0116451004
2275	EV	Shod	0.1	De_M2M3	0.0089346496
2275	EV	Shod	0.1	De_M1M2	0.051550991
2275	EV	Shod	0.1	Pl_NavC1	0.0374524917
2275	EV	Shod	0.1	Do_NavC1	0.0088902903
2275	EV	Shod	0.1	Do_NavC2	-0.0331861387
2275	EV	Shod	0.1	Do_NavC3	-0.0575500635
2275	EV	Shod	0.1	Do_NavCub	-0.0188147688
2275	EV	Shod	0.1	Pl_NavCub	0.0577677154
2275	EV	Shod	0.1	Do_TalNav	-0.0119069392
2275	EV	Shod	0.1	Do_CalCub	0.0644208857
2275	EV	Shod	0.1	Pl_CalCub(SHP)	0.0113337428
2275	EV	Shod	0.1	Pl_CalNav(SPR)(1)	-0.034544115
2275	EV	Shod	0.1	Pl_CalNav(SPR)(2)	-0.0379251938
2275	EV	Shod	0.1	TibNav	-0.1763761276
2275	EV	Shod	0.1	An_TibTal	-0.3231714176
2275	EV	Shod	0.1	An_TalFib	-0.1453077577
2275	EV	Shod	0.1	In_TalCal	-0.0024036446
2275	EV	Shod	0.1	La_TalCal	0.0508060839
2275	EV	Shod	0.1	CalFib	0.0308768994
2275	EV	Shod	0.1	An_TibCal(DEL)	0.2205894795
2275	EV	Shod	0.1	Po_TibTal(DEL)	0.6828855779
2275	EV	Shod	0.1	Po_TalFib	0.3478725284
2275	EV	Shod	0.1	Po_TibFib	-0.0264848962
2275	EV	Shod	0.1	An_TibFib	0.0029023817
2275	EV	Shod	0.1	CalCub(BIF)	-0.0418388892
2275	EV	Shod	0.1	CalNav(BIF)	0.0720214431
2275	EV	Shod	0.1	Me_TalCal(DEL)	0.0930946204
2275	EV	Shod	0.1	Po_TalCal	0.1438681847
2275	EV	Shod	0.1	Pl_CalM5(LOP)	0.013484601
2275	EV	Shod	0.1	Pl_CalM4(LOP)	0.0155286674
2275	EV	Shod	0.1	Pl_CalM3(LOP)	0.0148811177
2275	EV	Shod	0.1	Pl_CalM2(LOP)	0.012348358
2275	EV	Shod	0.1	Pl_CalM5(PLF)	0.0174660299
2275	EV	Shod	0.1	Pl_CalM4(PLF)	0.0193325506
2275	EV	Shod	0.1	Pl_CalM3(PLF)	0.0185166664
2275	EV	Shod	0.1	Pl_CalM2(PLF)	0.015747729
2275	EV	Shod	0.1	Pl_CalM1(PLF)	0.0069010968
2275	EV	Bare	1	Pl_M4M5	0.0136320195
2275	EV	Bare	1	Pl_M3M4	-0.0777700877
2275	EV	Bare	1	Pl_M2M3	-0.0018127786
2275	EV	Bare	1	In_M4M5	-0.0044241826
2275	EV	Bare	1	In_M3M4	-0.3511308872
2275	EV	Bare	1	In_M2M3	-0.642476445
2275	EV	Bare	1	Do_M4M5	0.1846521878
2275	EV	Bare	1	Do_M3M4	-0.3075174245
2275	EV	Bare	1	Do_M2M3	-0.0856770061
2275	EV	Bare	1	Do_CubM5	-0.040080512
2275	EV	Bare	1	Pl_CubM5	-0.0321209527
2275	EV	Bare	1	Do_CubM4	-0.0007902398
2275	EV	Bare	1	Pl_CubM4	0.089163637
2275	EV	Bare	1	Pl_C3M4	-0.0527210645
2275	EV	Bare	1	Do_C3Cub	-0.0289772676
2275	EV	Bare	1	In_C3Cub	-0.0234010062
2275	EV	Bare	1	In_C3M3	-0.2701506809
2275	EV	Bare	1	Do_C3M3	0.1468705165
2275	EV	Bare	1	Do_C3M2	-0.1525846294
2275	EV	Bare	1	Do_C2M2	-0.0407892374
2275	EV	Bare	1	Do_C1M1	-0.0379401486
2275	EV	Bare	1	Do_C1M2	-0.1303203331
2275	EV	Bare	1	Pl_C1M1	0.0059299728
2275	EV	Bare	1	In_C1M2	-0.0403804299
2275	EV	Bare	1	Do_C1C2	0.0233201158
2275	EV	Bare	1	In_C1C2	0.044950541
2275	EV	Bare	1	Pl_C1M2(LIS)	0.034295428
2275	EV	Bare	1	Pl_C1M3	0.006034126
2275	EV	Bare	1	Pl_C2M2	0.0812785612
2275	EV	Bare	1	Do_C2C3	-0.0216970153
2275	EV	Bare	1	In_C2C3(1)	0.1668500192
2275	EV	Bare	1	In_C2C3(2)	0.0786885748
2275	EV	Bare	1	In_C2M2	0.004046526
2275	EV	Bare	1	In_M2M3	-0.0374633332
2275	EV	Bare	1	In_C3M3	0.0668282969
2275	EV	Bare	1	De_M4M5	0.0194809086
2275	EV	Bare	1	De_M3M4	0.0977261676
2275	EV	Bare	1	De_M2M3	0.0216734243
2275	EV	Bare	1	De_M1M2	0.0485406189
2275	EV	Bare	1	Pl_NavC1	0.015099812
2275	EV	Bare	1	Do_NavC1	0.0047990834
2275	EV	Bare	1	Do_NavC2	-0.0224230194
2275	EV	Bare	1	Do_NavC3	-0.0993013978
2275	EV	Bare	1	Do_NavCub	-0.047768591
2275	EV	Bare	1	Pl_NavCub	0.1578655656
2275	EV	Bare	1	Do_TalNav	0.0059446175
2275	EV	Bare	1	Do_CalCub	0.0471100017
2275	EV	Bare	1	Pl_CalCub(SHP)	0.0193217794
2275	EV	Bare	1	Pl_CalNav(SPR)(1)	0.0421467342
2275	EV	Bare	1	Pl_CalNav(SPR)(2)	0.0413606329
2275	EV	Bare	1	TibNav	-0.1708947212
2275	EV	Bare	1	An_TibTal	-0.2960835244
2275	EV	Bare	1	An_TalFib	-0.1408957155
2275	EV	Bare	1	In_TalCal	-0.0082211234
2275	EV	Bare	1	La_TalCal	0.0367572156
2275	EV	Bare	1	CalFib	0.0221476475
2275	EV	Bare	1	An_TibCal(DEL)	0.2168940467
2275	EV	Bare	1	Po_TibTal(DEL)	0.6877976032
2275	EV	Bare	1	Po_TalFib	0.3354380634
2275	EV	Bare	1	Po_TibFib	-0.0030992039
2275	EV	Bare	1	An_TibFib	0.0211191418
2275	EV	Bare	1	CalCub(BIF)	-0.054181326
2275	EV	Bare	1	CalNav(BIF)	0.0579769553
2275	EV	Bare	1	Me_TalCal(DEL)	0.0441806547
2275	EV	Bare	1	Po_TalCal	0.096742175
2275	EV	Bare	1	Pl_CalM5(LOP)	0.0200549185
2275	EV	Bare	1	Pl_CalM4(LOP)	0.0222594287
2275	EV	Bare	1	Pl_CalM3(LOP)	0.0325752771
2275	EV	Bare	1	Pl_CalM2(LOP)	0.0309659875
2275	EV	Bare	1	Pl_CalM5(PLF)	0.0321921998
2275	EV	Bare	1	Pl_CalM4(PLF)	0.0336088521
2275	EV	Bare	1	Pl_CalM3(PLF)	0.0305367565
2275	EV	Bare	1	Pl_CalM2(PLF)	0.0283031341
2275	EV	Bare	1	Pl_CalM1(PLF)	0.0277448449
2275	EV	Shod	1	Pl_M4M5	0.0039961324
2275	EV	Shod	1	Pl_M3M4	-0.0802330691
2275	EV	Shod	1	Pl_M2M3	-0.0514998489
2275	EV	Shod	1	In_M4M5	-0.0186528945
2275	EV	Shod	1	In_M3M4	-0.2614246566
2275	EV	Shod	1	In_M2M3	-0.659179211
2275	EV	Shod	1	Do_M4M5	0.1651552834
2275	EV	Shod	1	Do_M3M4	-0.1949490227
2275	EV	Shod	1	Do_M2M3	-0.0914073272
2275	EV	Shod	1	Do_CubM5	-0.0014386896
2275	EV	Shod	1	Pl_CubM5	0.0066655853
2275	EV	Shod	1	Do_CubM4	0.0143977983
2275	EV	Shod	1	Pl_CubM4	0.0712120082
2275	EV	Shod	1	Pl_C3M4	-0.0278272375
2275	EV	Shod	1	Do_C3Cub	0.0059280318
2275	EV	Shod	1	In_C3Cub	0.0087061591
2275	EV	Shod	1	In_C3M3	-0.2637412941
2275	EV	Shod	1	Do_C3M3	0.1435620742
2275	EV	Shod	1	Do_C3M2	-0.0282220477
2275	EV	Shod	1	Do_C2M2	-0.1190604279
2275	EV	Shod	1	Do_C1M1	0.035645846
2275	EV	Shod	1	Do_C1M2	-0.0920031613
2275	EV	Shod	1	Pl_C1M1	0.0069157621
2275	EV	Shod	1	In_C1M2	-0.014813846
2275	EV	Shod	1	Do_C1C2	-0.0096404974
2275	EV	Shod	1	In_C1C2	0.0091214581
2275	EV	Shod	1	Pl_C1M2(LIS)	0.0330227436
2275	EV	Shod	1	Pl_C1M3	-0.0037962042
2275	EV	Shod	1	Pl_C2M2	0.1400619861
2275	EV	Shod	1	Do_C2C3	-0.0001489771
2275	EV	Shod	1	In_C2C3(1)	0.0228537926
2275	EV	Shod	1	In_C2C3(2)	-0.0128156035
2275	EV	Shod	1	In_C2M2	-0.0258622772
2275	EV	Shod	1	In_M2M3	-0.0386954071
2275	EV	Shod	1	In_C3M3	0.0579004122
2275	EV	Shod	1	De_M4M5	0.01004059
2275	EV	Shod	1	De_M3M4	0.0296878519
2275	EV	Shod	1	De_M2M3	0.0043440239
2275	EV	Shod	1	De_M1M2	0.0411195219
2275	EV	Shod	1	Pl_NavC1	0.0203329744
2275	EV	Shod	1	Do_NavC1	0.0051391598
2275	EV	Shod	1	Do_NavC2	-0.0110298601
2275	EV	Shod	1	Do_NavC3	-0.098711469
2275	EV	Shod	1	Do_NavCub	-0.0420926006
2275	EV	Shod	1	Pl_NavCub	0.0198061449
2275	EV	Shod	1	Do_TalNav	0.0263045953
2275	EV	Shod	1	Do_CalCub	0.0646779447
2275	EV	Shod	1	Pl_CalCub(SHP)	0.0100354722
2275	EV	Shod	1	Pl_CalNav(SPR)(1)	-0.0245083171
2275	EV	Shod	1	Pl_CalNav(SPR)(2)	-0.0288802223
2275	EV	Shod	1	TibNav	-0.1420512475
2275	EV	Shod	1	An_TibTal	-0.3373657735
2275	EV	Shod	1	An_TalFib	-0.1508928572
2275	EV	Shod	1	In_TalCal	-0.020042647
2275	EV	Shod	1	La_TalCal	-0.0299746558
2275	EV	Shod	1	CalFib	0.0059423544
2275	EV	Shod	1	An_TibCal(DEL)	0.2589747812
2275	EV	Shod	1	Po_TibTal(DEL)	0.7445572646
2275	EV	Shod	1	Po_TalFib	0.3881652041
2275	EV	Shod	1	Po_TibFib	-0.0140911215
2275	EV	Shod	1	An_TibFib	0.027093995
2275	EV	Shod	1	CalCub(BIF)	-0.03884372
2275	EV	Shod	1	CalNav(BIF)	0.0776318763
2275	EV	Shod	1	Me_TalCal(DEL)	0.139311281
2275	EV	Shod	1	Po_TalCal	0.1159785914
2275	EV	Shod	1	Pl_CalM5(LOP)	0.0153615623
2275	EV	Shod	1	Pl_CalM4(LOP)	0.0155312783
2275	EV	Shod	1	Pl_CalM3(LOP)	0.0158224665
2275	EV	Shod	1	Pl_CalM2(LOP)	0.0101143845
2275	EV	Shod	1	Pl_CalM5(PLF)	0.0211127741
2275	EV	Shod	1	Pl_CalM4(PLF)	0.0208879323
2275	EV	Shod	1	Pl_CalM3(PLF)	0.0172221489
2275	EV	Shod	1	Pl_CalM2(PLF)	0.0122885221
2275	EV	Shod	1	Pl_CalM1(PLF)	-0.0018317625
2277	N	Bare	0.1	Pl_M4M5	0.0085440463
2277	N	Bare	0.1	Pl_M3M4	0.1430328291
2277	N	Bare	0.1	Pl_M2M3	-0.022999028
2277	N	Bare	0.1	In_M4M5	-0.0039138234
2277	N	Bare	0.1	In_M3M4	0.2256204836
2277	N	Bare	0.1	In_M2M3	-0.1018261777
2277	N	Bare	0.1	Do_M4M5	0.0198592509
2277	N	Bare	0.1	Do_M3M4	0.2677844761
2277	N	Bare	0.1	Do_M2M3	-0.1000085147
2277	N	Bare	0.1	Do_CubM5	0.0110646541
2277	N	Bare	0.1	Pl_CubM5	-0.1240427917
2277	N	Bare	0.1	Do_CubM4	-0.0277770093
2277	N	Bare	0.1	Pl_CubM4	0.1070211139
2277	N	Bare	0.1	Pl_C3M4	-0.0310321983
2277	N	Bare	0.1	Do_C3Cub	-0.0112445029
2277	N	Bare	0.1	In_C3Cub	0.0010896234
2277	N	Bare	0.1	In_C3M3	-0.0164215104
2277	N	Bare	0.1	Do_C3M3	0.0236360061
2277	N	Bare	0.1	Do_C3M2	0.0447544397
2277	N	Bare	0.1	Do_C2M2	-0.0925836219
2277	N	Bare	0.1	Do_C1M1	-0.0098981417
2277	N	Bare	0.1	Do_C1M2	0.0746292932
2277	N	Bare	0.1	Pl_C1M1	0.4981494568
2277	N	Bare	0.1	In_C1M2	0.024910123
2277	N	Bare	0.1	Do_C1C2	0.0120656704
2277	N	Bare	0.1	In_C1C2	0.0478865307
2277	N	Bare	0.1	Pl_C1M2(LIS)	0.024576591
2277	N	Bare	0.1	Pl_C1M3	0.0246656135
2277	N	Bare	0.1	Pl_C2M2	0.011515785
2277	N	Bare	0.1	Do_C2C3	-0.0150922023
2277	N	Bare	0.1	In_C2C3(1)	0.1383584821
2277	N	Bare	0.1	In_C2C3(2)	0.1625319829
2277	N	Bare	0.1	In_C2M2	-0.0344326984
2277	N	Bare	0.1	In_M2M3	-0.0960991764
2277	N	Bare	0.1	In_C3M3	-0.0340383308
2277	N	Bare	0.1	De_M4M5	0.0648589248
2277	N	Bare	0.1	De_M3M4	0.1240474649
2277	N	Bare	0.1	De_M2M3	0.0359566363
2277	N	Bare	0.1	De_M1M2	0.1319440122
2277	N	Bare	0.1	Pl_NavC1	0.0480989603
2277	N	Bare	0.1	Do_NavC1	-0.0853939869
2277	N	Bare	0.1	Do_NavC2	0.1346947264
2277	N	Bare	0.1	Do_NavC3	0.0801425097
2277	N	Bare	0.1	Do_NavCub	0.0279961102
2277	N	Bare	0.1	Pl_NavCub	-0.0128983408
2277	N	Bare	0.1	Do_TalNav	0.1988697696
2277	N	Bare	0.1	Do_CalCub	-0.2427548932
2277	N	Bare	0.1	Pl_CalCub(SHP)	0.0793622266
2277	N	Bare	0.1	Pl_CalNav(SPR)(1)	0.1382066065
2277	N	Bare	0.1	Pl_CalNav(SPR)(2)	0.1310943638
2277	N	Bare	0.1	TibNav	0.1937705191
2277	N	Bare	0.1	An_TibTal	-0.0943860456
2277	N	Bare	0.1	An_TalFib	-0.0145462635
2277	N	Bare	0.1	In_TalCal	-0.0330007475
2277	N	Bare	0.1	La_TalCal	-0.1176488084
2277	N	Bare	0.1	CalFib	-0.1058866242
2277	N	Bare	0.1	An_TibCal(DEL)	0.0937386899
2277	N	Bare	0.1	Po_TibTal(DEL)	0.1092106633
2277	N	Bare	0.1	Po_TalFib	-0.0125805088
2277	N	Bare	0.1	Po_TibFib	0.0153715704
2277	N	Bare	0.1	An_TibFib	0.0198499699
2277	N	Bare	0.1	CalCub(BIF)	-0.0725890263
2277	N	Bare	0.1	CalNav(BIF)	0.0238395391
2277	N	Bare	0.1	Me_TalCal(DEL)	0.0771214372
2277	N	Bare	0.1	Po_TalCal	-0.0268135167
2277	N	Bare	0.1	Pl_CalM5(LOP)	0.0276054577
2277	N	Bare	0.1	Pl_CalM4(LOP)	0.0253352826
2277	N	Bare	0.1	Pl_CalM3(LOP)	0.0342559723
2277	N	Bare	0.1	Pl_CalM2(LOP)	0.039893959
2277	N	Bare	0.1	Pl_CalM5(PLF)	0.0254457892
2277	N	Bare	0.1	Pl_CalM4(PLF)	0.033484772
2277	N	Bare	0.1	Pl_CalM3(PLF)	0.0372575316
2277	N	Bare	0.1	Pl_CalM2(PLF)	0.0502004711
2277	N	Bare	0.1	Pl_CalM1(PLF)	0.0733348542
2277	N	Shod	0.1	Pl_M4M5	0.0056208749
2277	N	Shod	0.1	Pl_M3M4	0.0004762414
2277	N	Shod	0.1	Pl_M2M3	0.0221046389
2277	N	Shod	0.1	In_M4M5	-0.0017203126
2277	N	Shod	0.1	In_M3M4	0.0016426389
2277	N	Shod	0.1	In_M2M3	0.0143596533
2277	N	Shod	0.1	Do_M4M5	-0.0299308025
2277	N	Shod	0.1	Do_M3M4	0.0138682696
2277	N	Shod	0.1	Do_M2M3	0.0461744512
2277	N	Shod	0.1	Do_CubM5	-0.0216910429
2277	N	Shod	0.1	Pl_CubM5	-0.0397707596
2277	N	Shod	0.1	Do_CubM4	0.0224550211
2277	N	Shod	0.1	Pl_CubM4	0.0129862543
2277	N	Shod	0.1	Pl_C3M4	0.0127330688
2277	N	Shod	0.1	Do_C3Cub	-0.0364576734
2277	N	Shod	0.1	In_C3Cub	-0.0156441572
2277	N	Shod	0.1	In_C3M3	-0.0637301096
2277	N	Shod	0.1	Do_C3M3	0.0346338403
2277	N	Shod	0.1	Do_C3M2	-0.0394352834
2277	N	Shod	0.1	Do_C2M2	0.0083681758
2277	N	Shod	0.1	Do_C1M1	-0.0158295745
2277	N	Shod	0.1	Do_C1M2	0.0828372389
2277	N	Shod	0.1	Pl_C1M1	0.2008374188
2277	N	Shod	0.1	In_C1M2	0.0485461198
2277	N	Shod	0.1	Do_C1C2	0.0131539173
2277	N	Shod	0.1	In_C1C2	0.0307699789
2277	N	Shod	0.1	Pl_C1M2(LIS)	0.0168357484
2277	N	Shod	0.1	Pl_C1M3	0.0120462355
2277	N	Shod	0.1	Pl_C2M2	0.0009564885
2277	N	Shod	0.1	Do_C2C3	-0.0297049714
2277	N	Shod	0.1	In_C2C3(1)	0.0069678151
2277	N	Shod	0.1	In_C2C3(2)	0.0048043182
2277	N	Shod	0.1	In_C2M2	-0.0255782305
2277	N	Shod	0.1	In_M2M3	0.0216866154
2277	N	Shod	0.1	In_C3M3	0.0517372413
2277	N	Shod	0.1	De_M4M5	-0.0272296684
2277	N	Shod	0.1	De_M3M4	-0.0120852406
2277	N	Shod	0.1	De_M2M3	-0.0830849647
2277	N	Shod	0.1	De_M1M2	0.1022821472
2277	N	Shod	0.1	Pl_NavC1	-0.0086493353
2277	N	Shod	0.1	Do_NavC1	-0.0156402455
2277	N	Shod	0.1	Do_NavC2	0.0480470137
2277	N	Shod	0.1	Do_NavC3	0.0107416093
2277	N	Shod	0.1	Do_NavCub	-0.0194815857
2277	N	Shod	0.1	Pl_NavCub	-0.003253617
2277	N	Shod	0.1	Do_TalNav	0.1594456638
2277	N	Shod	0.1	Do_CalCub	-0.1063435546
2277	N	Shod	0.1	Pl_CalCub(SHP)	0.0522608162
2277	N	Shod	0.1	Pl_CalNav(SPR)(1)	0.0929595668
2277	N	Shod	0.1	Pl_CalNav(SPR)(2)	0.0859432089
2277	N	Shod	0.1	TibNav	0.0906990591
2277	N	Shod	0.1	An_TibTal	-0.1514281216
2277	N	Shod	0.1	An_TalFib	-0.0744425856
2277	N	Shod	0.1	In_TalCal	-0.0391018432
2277	N	Shod	0.1	La_TalCal	-0.121588851
2277	N	Shod	0.1	CalFib	-0.0794828946
2277	N	Shod	0.1	An_TibCal(DEL)	0.162279893
2277	N	Shod	0.1	Po_TibTal(DEL)	0.2308111742
2277	N	Shod	0.1	Po_TalFib	0.0308233549
2277	N	Shod	0.1	Po_TibFib	0.0151164822
2277	N	Shod	0.1	An_TibFib	0.0369269795
2277	N	Shod	0.1	CalCub(BIF)	-0.0324768404
2277	N	Shod	0.1	CalNav(BIF)	0.0475946488
2277	N	Shod	0.1	Me_TalCal(DEL)	0.1251862386
2277	N	Shod	0.1	Po_TalCal	-0.0329832444
2277	N	Shod	0.1	Pl_CalM5(LOP)	0.0131038824
2277	N	Shod	0.1	Pl_CalM4(LOP)	0.0146831276
2277	N	Shod	0.1	Pl_CalM3(LOP)	0.014411482
2277	N	Shod	0.1	Pl_CalM2(LOP)	0.0132510432
2277	N	Shod	0.1	Pl_CalM5(PLF)	0.0016455747
2277	N	Shod	0.1	Pl_CalM4(PLF)	0.0051129969
2277	N	Shod	0.1	Pl_CalM3(PLF)	0.00479629
2277	N	Shod	0.1	Pl_CalM2(PLF)	0.010161129
2277	N	Shod	0.1	Pl_CalM1(PLF)	0.0260548174
2277	N	Bare	1	Pl_M4M5	0.0094577867
2277	N	Bare	1	Pl_M3M4	0.2458667175
2277	N	Bare	1	Pl_M2M3	0.0343934025
2277	N	Bare	1	In_M4M5	-0.0347086686
2277	N	Bare	1	In_M3M4	0.2630090586
2277	N	Bare	1	In_M2M3	-0.119560415
2277	N	Bare	1	Do_M4M5	-0.0140561852
2277	N	Bare	1	Do_M3M4	0.2632356999
2277	N	Bare	1	Do_M2M3	-0.1015003126
2277	N	Bare	1	Do_CubM5	-0.0175238883
2277	N	Bare	1	Pl_CubM5	-0.1652499473
2277	N	Bare	1	Do_CubM4	-0.0089984289
2277	N	Bare	1	Pl_CubM4	0.1357690558
2277	N	Bare	1	Pl_C3M4	-0.0094089329
2277	N	Bare	1	Do_C3Cub	-0.0298214314
2277	N	Bare	1	In_C3Cub	0.0083113292
2277	N	Bare	1	In_C3M3	-0.0487704834
2277	N	Bare	1	Do_C3M3	-0.04731709
2277	N	Bare	1	Do_C3M2	-0.0350465296
2277	N	Bare	1	Do_C2M2	-0.1809528759
2277	N	Bare	1	Do_C1M1	0.0746820467
2277	N	Bare	1	Do_C1M2	0.136342043
2277	N	Bare	1	Pl_C1M1	1.0896336985
2277	N	Bare	1	In_C1M2	0.065846959
2277	N	Bare	1	Do_C1C2	-0.0028380968
2277	N	Bare	1	In_C1C2	0.0570542172
2277	N	Bare	1	Pl_C1M2(LIS)	0.0461824185
2277	N	Bare	1	Pl_C1M3	0.0593786245
2277	N	Bare	1	Pl_C2M2	0.0092235638
2277	N	Bare	1	Do_C2C3	-0.0253292912
2277	N	Bare	1	In_C2C3(1)	0.1594643268
2277	N	Bare	1	In_C2C3(2)	0.1916742722
2277	N	Bare	1	In_C2M2	-0.0513210646
2277	N	Bare	1	In_M2M3	-0.0983782141
2277	N	Bare	1	In_C3M3	-0.0464389696
2277	N	Bare	1	De_M4M5	0.081821743
2277	N	Bare	1	De_M3M4	0.1947927214
2277	N	Bare	1	De_M2M3	0.0657177303
2277	N	Bare	1	De_M1M2	0.2871882998
2277	N	Bare	1	Pl_NavC1	0.1225648616
2277	N	Bare	1	Do_NavC1	-0.0753005642
2277	N	Bare	1	Do_NavC2	0.1895863018
2277	N	Bare	1	Do_NavC3	0.0887537502
2277	N	Bare	1	Do_NavCub	0.0069792811
2277	N	Bare	1	Pl_NavCub	-0.0395973695
2277	N	Bare	1	Do_TalNav	0.3252520989
2277	N	Bare	1	Do_CalCub	-0.2045117373
2277	N	Bare	1	Pl_CalCub(SHP)	0.1282934171
2277	N	Bare	1	Pl_CalNav(SPR)(1)	0.2139655379
2277	N	Bare	1	Pl_CalNav(SPR)(2)	0.2031292396
2277	N	Bare	1	TibNav	0.3861505402
2277	N	Bare	1	An_TibTal	-0.117235391
2277	N	Bare	1	An_TalFib	-0.0166716382
2277	N	Bare	1	In_TalCal	-0.0428695724
2277	N	Bare	1	La_TalCal	-0.1713577432
2277	N	Bare	1	CalFib	-0.1531020837
2277	N	Bare	1	An_TibCal(DEL)	0.1622364348
2277	N	Bare	1	Po_TibTal(DEL)	0.1242462833
2277	N	Bare	1	Po_TalFib	-0.0143386366
2277	N	Bare	1	Po_TibFib	0.025157016
2277	N	Bare	1	An_TibFib	0.0241316067
2277	N	Bare	1	CalCub(BIF)	-0.0993305206
2277	N	Bare	1	CalNav(BIF)	0.0648566656
2277	N	Bare	1	Me_TalCal(DEL)	0.2018194554
2277	N	Bare	1	Po_TalCal	0.0513948634
2277	N	Bare	1	Pl_CalM5(LOP)	0.0400268885
2277	N	Bare	1	Pl_CalM4(LOP)	0.03759171
2277	N	Bare	1	Pl_CalM3(LOP)	0.0497317698
2277	N	Bare	1	Pl_CalM2(LOP)	0.0561917338
2277	N	Bare	1	Pl_CalM5(PLF)	0.0284988145
2277	N	Bare	1	Pl_CalM4(PLF)	0.0425215692
2277	N	Bare	1	Pl_CalM3(PLF)	0.0538835954
2277	N	Bare	1	Pl_CalM2(PLF)	0.0717702682
2277	N	Bare	1	Pl_CalM1(PLF)	0.1044266345
2277	N	Shod	1	Pl_M4M5	0.0205339492
2277	N	Shod	1	Pl_M3M4	0.201950039
2277	N	Shod	1	Pl_M2M3	-0.0057713043
2277	N	Shod	1	In_M4M5	-0.0162635588
2277	N	Shod	1	In_M3M4	0.192492935
2277	N	Shod	1	In_M2M3	-0.0716719644
2277	N	Shod	1	Do_M4M5	-0.032447553
2277	N	Shod	1	Do_M3M4	0.1753464127
2277	N	Shod	1	Do_M2M3	0.040641317
2277	N	Shod	1	Do_CubM5	-0.0574873057
2277	N	Shod	1	Pl_CubM5	-0.1225869461
2277	N	Shod	1	Do_CubM4	0.0540348156
2277	N	Shod	1	Pl_CubM4	0.1056212189
2277	N	Shod	1	Pl_C3M4	0.0247950046
2277	N	Shod	1	Do_C3Cub	-0.0092878516
2277	N	Shod	1	In_C3Cub	0.0113155611
2277	N	Shod	1	In_C3M3	-0.02618879
2277	N	Shod	1	Do_C3M3	0.02033445
2277	N	Shod	1	Do_C3M2	0.0348615913
2277	N	Shod	1	Do_C2M2	-0.036607353
2277	N	Shod	1	Do_C1M1	0.0039096757
2277	N	Shod	1	Do_C1M2	0.1374648333
2277	N	Shod	1	Pl_C1M1	0.6110289947
2277	N	Shod	1	In_C1M2	0.0752651384
2277	N	Shod	1	Do_C1C2	-0.0036848804
2277	N	Shod	1	In_C1C2	0.0391343597
2277	N	Shod	1	Pl_C1M2(LIS)	0.0753648262
2277	N	Shod	1	Pl_C1M3	0.0394218744
2277	N	Shod	1	Pl_C2M2	0.0386838885
2277	N	Shod	1	Do_C2C3	-0.0345618253
2277	N	Shod	1	In_C2C3(1)	0.1191362282
2277	N	Shod	1	In_C2C3(2)	0.1519178447
2277	N	Shod	1	In_C2M2	0.0090398405
2277	N	Shod	1	In_M2M3	-0.0278866091
2277	N	Shod	1	In_C3M3	0.0522495024
2277	N	Shod	1	De_M4M5	0.052000555
2277	N	Shod	1	De_M3M4	0.0700707099
2277	N	Shod	1	De_M2M3	-0.0305065813
2277	N	Shod	1	De_M1M2	0.250779519
2277	N	Shod	1	Pl_NavC1	0.0620825858
2277	N	Shod	1	Do_NavC1	-0.0726026124
2277	N	Shod	1	Do_NavC2	0.1544167518
2277	N	Shod	1	Do_NavC3	0.1011626972
2277	N	Shod	1	Do_NavCub	-0.006025706
2277	N	Shod	1	Pl_NavCub	-0.0274895284
2277	N	Shod	1	Do_TalNav	0.3038530512
2277	N	Shod	1	Do_CalCub	-0.1726958945
2277	N	Shod	1	Pl_CalCub(SHP)	0.1139247568
2277	N	Shod	1	Pl_CalNav(SPR)(1)	0.1997989677
2277	N	Shod	1	Pl_CalNav(SPR)(2)	0.1885288123
2277	N	Shod	1	TibNav	0.364735416
2277	N	Shod	1	An_TibTal	-0.1243774563
2277	N	Shod	1	An_TalFib	-0.0324414951
2277	N	Shod	1	In_TalCal	-0.0455164922
2277	N	Shod	1	La_TalCal	-0.172590145
2277	N	Shod	1	CalFib	-0.1469532874
2277	N	Shod	1	An_TibCal(DEL)	0.182726946
2277	N	Shod	1	Po_TibTal(DEL)	0.1441880748
2277	N	Shod	1	Po_TalFib	-0.0012016215
2277	N	Shod	1	Po_TibFib	0.0130650353
2277	N	Shod	1	An_TibFib	0.0292105975
2277	N	Shod	1	CalCub(BIF)	-0.0534098374
2277	N	Shod	1	CalNav(BIF)	0.095537654
2277	N	Shod	1	Me_TalCal(DEL)	0.2081276846
2277	N	Shod	1	Po_TalCal	0.0712313902
2277	N	Shod	1	Pl_CalM5(LOP)	0.030748359
2277	N	Shod	1	Pl_CalM4(LOP)	0.0303721914
2277	N	Shod	1	Pl_CalM3(LOP)	0.0349228017
2277	N	Shod	1	Pl_CalM2(LOP)	0.0389689249
2277	N	Shod	1	Pl_CalM5(PLF)	0.0115806668
2277	N	Shod	1	Pl_CalM4(PLF)	0.0200832669
2277	N	Shod	1	Pl_CalM3(PLF)	0.0251565942
2277	N	Shod	1	Pl_CalM2(PLF)	0.0412522869
2277	N	Shod	1	Pl_CalM1(PLF)	0.0757557625
2277	N	Bare	1.5	Pl_M4M5	0.0065959457
2277	N	Bare	1.5	Pl_M3M4	0.2740056486
2277	N	Bare	1.5	Pl_M2M3	0.0525220747
2277	N	Bare	1.5	In_M4M5	-0.0473352311
2277	N	Bare	1.5	In_M3M4	0.2768950775
2277	N	Bare	1.5	In_M2M3	-0.1078819552
2277	N	Bare	1.5	Do_M4M5	-0.0311696102
2277	N	Bare	1.5	Do_M3M4	0.2671386298
2277	N	Bare	1.5	Do_M2M3	-0.0732981199
2277	N	Bare	1.5	Do_CubM5	-0.023295557
2277	N	Bare	1.5	Pl_CubM5	-0.1937012222
2277	N	Bare	1.5	Do_CubM4	-0.0206374317
2277	N	Bare	1.5	Pl_CubM4	0.1292857439
2277	N	Bare	1.5	Pl_C3M4	-0.0088362884
2277	N	Bare	1.5	Do_C3Cub	-0.0230101996
2277	N	Bare	1.5	In_C3Cub	0.0083232189
2277	N	Bare	1.5	In_C3M3	-0.0473865953
2277	N	Bare	1.5	Do_C3M3	-0.0570122727
2277	N	Bare	1.5	Do_C3M2	-0.0266828964
2277	N	Bare	1.5	Do_C2M2	-0.198578658
2277	N	Bare	1.5	Do_C1M1	0.1019326798
2277	N	Bare	1.5	Do_C1M2	0.1636249726
2277	N	Bare	1.5	Pl_C1M1	1.1749967296
2277	N	Bare	1.5	In_C1M2	0.0835691336
2277	N	Bare	1.5	Do_C1C2	0.0018063486
2277	N	Bare	1.5	In_C1C2	0.0635322424
2277	N	Bare	1.5	Pl_C1M2(LIS)	0.0549586029
2277	N	Bare	1.5	Pl_C1M3	0.06258087
2277	N	Bare	1.5	Pl_C2M2	0.0242575194
2277	N	Bare	1.5	Do_C2C3	-0.0349717465
2277	N	Bare	1.5	In_C2C3(1)	0.1825530455
2277	N	Bare	1.5	In_C2C3(2)	0.2075612295
2277	N	Bare	1.5	In_C2M2	-0.0591926009
2277	N	Bare	1.5	In_M2M3	-0.0837561664
2277	N	Bare	1.5	In_C3M3	-0.0316369637
2277	N	Bare	1.5	De_M4M5	0.0830925428
2277	N	Bare	1.5	De_M3M4	0.2098776825
2277	N	Bare	1.5	De_M2M3	0.0471084428
2277	N	Bare	1.5	De_M1M2	0.3172564524
2277	N	Bare	1.5	Pl_NavC1	0.1475579447
2277	N	Bare	1.5	Do_NavC1	-0.0779073541
2277	N	Bare	1.5	Do_NavC2	0.199160823
2277	N	Bare	1.5	Do_NavC3	0.0692763772
2277	N	Bare	1.5	Do_NavCub	0.0012421782
2277	N	Bare	1.5	Pl_NavCub	-0.0440968691
2277	N	Bare	1.5	Do_TalNav	0.3613709882
2277	N	Bare	1.5	Do_CalCub	-0.1835121641
2277	N	Bare	1.5	Pl_CalCub(SHP)	0.1375222541
2277	N	Bare	1.5	Pl_CalNav(SPR)(1)	0.2284229876
2277	N	Bare	1.5	Pl_CalNav(SPR)(2)	0.2181873767
2277	N	Bare	1.5	TibNav	0.4335276054
2277	N	Bare	1.5	An_TibTal	-0.1123796855
2277	N	Bare	1.5	An_TalFib	-0.0090288902
2277	N	Bare	1.5	In_TalCal	-0.0402403056
2277	N	Bare	1.5	La_TalCal	-0.1692936875
2277	N	Bare	1.5	CalFib	-0.1597902876
2277	N	Bare	1.5	An_TibCal(DEL)	0.167618197
2277	N	Bare	1.5	Po_TibTal(DEL)	0.1035544972
2277	N	Bare	1.5	Po_TalFib	-0.0189365559
2277	N	Bare	1.5	Po_TibFib	0.0206509723
2277	N	Bare	1.5	An_TibFib	0.0223188399
2277	N	Bare	1.5	CalCub(BIF)	-0.1050503574
2277	N	Bare	1.5	CalNav(BIF)	0.0694125377
2277	N	Bare	1.5	Me_TalCal(DEL)	0.2421978344
2277	N	Bare	1.5	Po_TalCal	0.0969904647
2277	N	Bare	1.5	Pl_CalM5(LOP)	0.0415360445
2277	N	Bare	1.5	Pl_CalM4(LOP)	0.0390139192
2277	N	Bare	1.5	Pl_CalM3(LOP)	0.0526983109
2277	N	Bare	1.5	Pl_CalM2(LOP)	0.0589787396
2277	N	Bare	1.5	Pl_CalM5(PLF)	0.0279587219
2277	N	Bare	1.5	Pl_CalM4(PLF)	0.0434658593
2277	N	Bare	1.5	Pl_CalM3(PLF)	0.0562832258
2277	N	Bare	1.5	Pl_CalM2(PLF)	0.075867053
2277	N	Bare	1.5	Pl_CalM1(PLF)	0.1101916504
2277	N	Shod	1.5	Pl_M4M5	0.0165323764
[truncated: 2,737 more rows]
